# Supplementary material for: Effects of Prickly Ash Seed Dietary Supplementation on Meat Quality, Antioxidative Capability, and Metabolite Characteristics of Hu Lambs
Source: Foods. 2024 Oct 26;13(21):3415. doi: 10.3390/foods13213415 (PMC11545103; doi:10.3390/foods13213415)
Supplement: Supplementary file 1 [file foods-13-03415-s001.zip › Supplementary Table.xlsx]

## Sheet: Table S1
Table S1 Content of conventional nutrients in Prickly ash seeds
Iterm	Content (%)
Crude fat	22.5
Crude protein	15.6
Neutral detergent fiber, NDF	40.23
Acid Detergent Fiber, ADF	26.35
Ca	0.26
P	0.47
Dry matter	90.6

## Sheet: Table S2
Table S2. Composition and nutrient levels of basal diets (DM Basis)
Iterm	Diet a
	CON	LPS	HPS
Ingredient, % of DM
Corn	29.2	29.2	29.2
Soybean Meal	13.4	13.4	13.4
Wheat bran	15.5	15.5	15.5
Rapeseed Meal	4.4	4.4	4.4
Whole corn silage	5.7	4.2	2.7
Alfalfa hay	14.6	13.1	11.6
Wheat straw hood	11.6	11.6	11.6
Prickly ash seeds	0	3	6
Sodium bicarbonate	1.2	1.2	1.2
Limestone	1.2	1.2	1.2
Calcium hydrogen phosphate	0.8	0.8	0.8
Salt (sodium chloride)	1.2	1.2	1.2
Mineral-vitamin premix b	1.2	1.2	1.2
Nutrient levels, % of DM c
Metabolizable energy, Mcal/kg DM	9.69	9.69	9.7
CP	15.6	15.71	15.81
EE	2.38	2.97	3.56
NDF	27.69	27.61	27.52
ADF	15.53	15.47	15.42
Ca	1.07	1.05	1.03
P	0.57	0.58	0.59
a CON, basal diet; LPS, 3% Prickly ash seeds were used to replace the same amount of roughage; HPS, 6% Prickly ash seeds were used to replace the same amount of roughage.
b The Mineral-vitamin premix provided the following per kilogram of diets: Fe 750 mg, Cu 140 mg, Zn 800 mg, Se 2.5 mg, I 2.5 mg, Co 3 mg, Mn 400 mg, vitamin A 30000 IU, vitamin D 15000 IU, vitamin E 200 IU.
c CP = crude protein; EE = ether extract; NDF = neutral detergent fiber; ADF = acid detergent fiber; Ca = calcium; P = phosphorus.

## Sheet: Table S3
Table S3 Details for all the metabolites in each group
Index	Compounds	Class I	Class II	Q1 (Da)	Molecular weight (Da)	Ionization model	Formula	Con1	Con2	Con3	Con4	Con5	Con6	LPS1	LPS2	LPS3	LPS4	LPS5	LPS6	HPS1	HPS2	HPS3	HPS4	HPS5	HPS6	QC01	QC02	QC03	cpd_ID	HMDB	PubChem CID	CAS	ChEBI	Metlin	kegg_map
MEDP2260	(+)-13α-hydroxyrupanine	Aldehyde,Ketones,Esters	Ketones	265.2	264.184	[M+H]+	C15H24N2O2	70013	110810	47139.8	91493	67989.1	133507	102300	44628	96143.4	79724.8	89692.8	35862.2	80586	103475	68627.4	47708.1	94856.5	99662.4	131638	77246.2	73852.4	C02621	-	73404	15358-48-2	-	-	-
MEDN1875	(+)-Ds-Threo-Isocitrate	Organic acid And Its derivatives	Organic acid And Its derivatives	191	192.12	[M-H]-	C6H8O7	126018	56964.2	72554.9	42074.3	96852.4	47707.1	106061	138854	92597.2	51442.5	92735.5	48795.2	123850	98524.5	124084	52027.4	85837	158825	57330.9	51072.7	85383.5	-	-	23688910	20226-99-7	-	-	-
MEDP2360	(+/-)-High-Proline	Amino acid and Its metabolites	Amino acid derivatives	130.1	129.078	[M+H]+	C6H11NO2	262919	243893	170085	241251	271208	172615	279552	135278	244806	331886	245897	287386	235505	327707	144942	195529	241946	202868	353405	305924	138170	-	HMDB0029444	123784	56879-46-0	-	-	-
MEDP1203	(1R,6S)-6-amino-5-oxocyclohexyl-2-ene-1-carboxylic-acid-ester	Aldehyde,Ketones,Esters	Esters	156.1	155.058	[M+H]+	C7H9NO3	6.67623e+07	8.34014e+07	115367979	9.06139e+07	9.74054e+07	8.00618e+07	8.53138e+07	5.64813e+07	117320348	1.05763e+08	1.04493e+08	9.47109e+07	1.1543e+08	1.2828e+08	6.52421e+07	8.45584e+07	1.3552e+08	1.08754e+08	1.10638e+08	9.99654e+07	5.312e+07	C19831	-	49852389	-	-	-	ko01100
MEDP1307	(2S,3S)-3-methylphenylalanine	Amino acid and Its metabolites	Amino acid derivatives	180.1	179.095	[M+H]+	C10H13NO2	350266	155468	310202	283534	332543	270337	313303	289879	302225	289857	277391	242683	314037	306937	308342	299771	352162	355376	349893	331130	387068	C20895	-	854352	25488-25-9	-	-	-
MEDP2535	(2s)-2-Amino-4-sulfinobutanoic acid	Amino acid and Its metabolites	Amino acid derivatives	168	167.025	[M+H]+	C4H9NO4S	199071	273836	169856	185631	203089	198143	133801	176323	232640	223783	225587	203301	218349	174043	283324	296243	175474	189700	191294	196887	201817	-	-	75896	2686-70-6	-	-	-
MEDP1907	(E,Z)-2-Amino-3,14-octadecadien-1-ol	Alcohol and amines	Alcohols	282.3	281.272	[M+H]+	C18H35NO	25700	15062.8	25703.8	14750.6	24861.3	11922.9	61654.2	16940.2	22891.8	55470.4	24393	19103	15953.3	18791.8	16159.6	22724.7	28472.3	22851.6	19742.5	22905.4	22059.4	-	-	6439505	158507-68-7	-	-	-
MEDP2334	(R)-(-)-1-Amino-2-propanol	Alcohol and amines	Amines	76.1	75.0684	[M+H]+	C3H9NO	2.78003e+06	2.48186e+06	2.50666e+06	3.00003e+06	2.81531e+06	3.046e+06	2.53333e+06	2.23735e+06	3.11443e+06	2.62541e+06	2.48724e+06	2.58016e+06	2.78876e+06	2.48109e+06	2.54969e+06	2.23497e+06	2.69439e+06	2.80319e+06	2.24157e+06	2.8127e+06	2.57627e+06	C03194	-	439938	2799-16-8	-	-	ko00260,ko00860,ko01100
MEDP1126	(R)-(-)-2-phenylglycine	Amino acid and Its metabolites	Amino acid derivatives	120.1	137.084	[M-H2O+H]+	C8H11NO	71183.6	50159	50188.2	32321.4	35218.8	79540.6	56594.5	87191.4	60148.6	40675.7	63621.6	62781.2	40904.5	89555.6	49187.2	94203.2	87820.1	83032.9	62463.9	63325.4	75532.8	-	-	2724025	56613-80-0	-	-	-
MEDN1492	(R)-(-)-Mandelic acid	Organic acid And Its derivatives	Organic acid And Its derivatives	151	152.047	[M-H]-	C8H8O3	42410.4	21936.7	31298.7	22120.7	23527.5	44918.8	35266.9	23973.9	15301.4	15177.9	17644.8	26859.8	44517.6	26614.1	11955.8	28092.8	47893.5	37747.8	20510.3	25561.8	28914.4	C01983	HMDB0062635	11914	611-71-2	17656	-	-
MEDP0823	(R)-2-Hydroxy-3-phenylpropionic acid	Organic acid And Its derivatives	Organic acid And Its derivatives	167	166.063	[M+H]+	C9H10O3	6.43563e+06	4.75074e+06	6.66598e+06	6.09873e+06	6.9914e+06	6.42418e+06	5.79723e+06	6.96214e+06	4.29168e+06	5.50395e+06	6.32149e+06	6.37931e+06	5.28273e+06	5.89839e+06	5.76804e+06	5.69577e+06	6.71799e+06	5.25565e+06	7.14544e+06	7.22194e+06	6.34762e+06	C05607	HMDB0000563	643327	7326-19-4	43065	5547	ko00360,ko01100
MEDN2091	(R)-2-Hydroxybutyric acid	Organic acid And Its derivatives	Organic acid And Its derivatives	103	104.1	[M-H]-	C4H8O3	486793	352282	489533	219767	474337	576144	341349	407283	490178	306396	437081	554453	420637	529535	501829	293833	615208	1.00406e+06	404193	467582	525188	-	-	449265	20016-85-7	-	-	-
MEDN1328	(S)-Leucic acid	Organic acid And Its derivatives	Organic acid And Its derivatives	131	132.079	[M-H]-	C6H12O3	1.3546e+06	1.02531e+06	1.36638e+06	478204	1.15751e+06	661927	688440	709381	1.62735e+06	866363	1.58088e+06	1.09311e+06	1.04101e+06	1.32273e+06	1.03354e+06	745748	1.02745e+06	1.75775e+06	1.05863e+06	1.10933e+06	1.08301e+06	-	HMDB0000746	83697	13748-90-8	44510	5714	-
MEDP1704	(±)-Anabasine	Heterocyclic compounds	Heterocyclic compounds	163.1	162.116	[M+H]+	C10H14N2	86520.4	113929	76502.9	87472.5	88910.1	50201.6	99293	94744.3	109228	115594	130739	108107	83656.4	86238.9	96436.4	85333.9	57394.1	116473	76061.7	80264.4	130787	C06180	HMDB0004350	2181	13078-04-1	28986	3283	-
MEDN1968	(±)-Homocitric acid	Organic acid And Its derivatives	Organic acid And Its derivatives	205	206.043	[M-H]-	C7H10O7	32095.9	17665.1	54940.8	14048.8	50662.7	37215.7	59957.7	44562	63473.2	41880.4	98585.7	60351.2	65909.2	98047.9	55654.4	58709.4	60218	89820	53756.2	59507.6	63456.8	C01251	HMDB0003518	28371	3562-74-1	52222	6943	ko00300,ko00620,ko01100,ko01210,ko01230,ko01240
MEDP0281	1,3-Diaminopropane	Alcohol and amines	Amines	75	74.084	[M+H]+	C3H10N2	466884	325374	403569	545058	465751	476733	519938	392065	495859	510215	410585	363010	485651	535485	563939	423547	491168	478510	488018	403174	543982	C00986	HMDB0000002	428	109-76-2	15725	5081	ko00260,ko00330,ko00410,ko01100
MEDP1212	1,3-Dicyclohexylurea	Alcohol and amines	Polyamines	225.2	224.189	[M+H]+	C13H24N2O	100493	110766	105388	92453.3	111049	103019	119123	108581	135446	117802	111296	131602	126162	153571	96720.8	100967	113299	122716	92236.4	129874	120337	-	-	4277	2387-23-7	-	-	-
MEDP0115	1,4-Dihydro-1-Methyl-4-Oxo-3-Pyridinecarboxamide	Heterocyclic compounds	Pteridines and derivatives	153.1	152.059	[M+H]+	C7H8N2O2	174601	114027	82575.4	149214	138927	167935	137116	206602	213157	152205	115850	113921	146979	223515	121756	114300	288207	296768	146130	156695	147134	C05843	HMDB0004194	440810	769-49-3	27838	-	ko00760,ko01100
MEDN0210	1,5-Anhydro-D-Glucitol	Carbohydrates and Its metabolites	Sugar alcohols	163.1	164.069	[M-H]-	C6H12O5	23755.8	31048.7	19293	16032.8	25574.6	41914.2	20044.3	29916	32050.9	20021.7	25126.6	22052.2	21200.6	29615.9	11697.1	21586.5	34588.2	42358.4	26160.1	34776.9	24985.1	C07326	HMDB0002712	64960	154-58-5	16070	3775	-
MEDP0126	1,5-Diaminopentane	Alcohol and amines	Polyamines	103	102.116	[M+H]+	C5H14N2	289809	197014	199531	298197	308504	204884	229843	255524	286955	204023	179783	227713	309689	157582	520182	218003	208581	307414	211008	213791	217453	C01672	HMDB0002322	273	462-94-2	18127	3236	ko00310,ko00470,ko00480,ko01100,ko04974
MEDN0136	1,7-Dimethylxanthine	Nucleotide And Its metabolites	Nucleotide And Its metabolites	179.1	180.065	[M-H]-	C7H8N4O2	10171.1	7668.15	11087.6	10270.4	10779.3	11538.1	10801.9	12489.3	15093.1	11708.8	11938.6	8278.17	13754.3	4857.54	12446.7	15480.5	9727.62	14895.4	7105.76	10198.8	11297.1	C13747	HMDB0001860	4687	611-59-6	25858	1457	ko00232,ko01100
MEDP2005	1-Aminocyclohexanecarboxylic acid	Organic acid And Its derivatives	Organic acid And Its derivatives	144.1	143.095	[M+H]+	C7H13NO2	1.82837e+06	169924	442920	74893.2	9	150923	228362	447815	159038	61613.3	163490	746991	327242	105298	84332.3	747406	69567.9	163544	263964	238244	176195	-	-	1366	2756-85-6	-	-	-
MEDP2121	1-Aminopentadecane	Organic acid And Its derivatives	Organic acid And Its derivatives	228.3	227.261	[M+H]+	C15H33N	74118.2	55451.6	69183.2	96862.1	61729.7	56817.2	102291	60183.3	53244.2	59082.9	53782.9	64877.4	76336.4	79604.3	77626.3	56937.5	80300.2	70556.9	64359	99924.7	77335.9	D88320	-	17386	2570-26-5	-	-	-
MEDP0831	1-Aminopropan-2-ol	Alcohol and amines	Alcohols	76	75.0684	[M+H]+	C3H9NO	2.25081e+06	1.29434e+06	1.80545e+06	2.0111e+06	1.69255e+06	1.79923e+06	1.9331e+06	1.6718e+06	1.63626e+06	2.63786e+06	1.60658e+06	1.62271e+06	1.97179e+06	1.4916e+06	230626	1.70292e+06	2.00445e+06	1.63974e+06	1.42517e+06	1.72347e+06	1.83264e+06	C05771	HMDB0012136	4	78-96-6	19030	-	-
MEDP2522	1-Aziridineethanol	Alcohol and amines	Alcohols	88.1	87.0684	[M+H]+	C4H9NO	66109.6	122034	63740.6	118055	92070.7	89749.7	101525	81339.7	126335	102883	72650	102235	84436.9	122174	78319.6	97967.2	81895.3	81988.3	129144	78945.3	101776	C19332	-	14074	1072-52-2	-	-	-
MEDP1247	1-Deoxyvaleric acid	Organic acid And Its derivatives	Organic acid And Its derivatives	235.2	234.162	[M+H]+	C15H22O2	648801	666821	570521	688196	683615	679721	748409	717567	710453	800666	660482	665081	697367	672603	738680	715830	650585	766611	576258	710505	659339	C20404	-	71448993	-	-	-	ko01100
MEDP1003	1-Hydroxylamino-2-phenylethane	Benzene and substituted derivatives	Benzene and substituted derivatives	120.1	137	[M-H2O+H]+	C8H11NO	71183.6	50159	50188.2	32321.4	35218.8	79540.6	56594.5	87191.4	60148.6	40675.7	63621.6	62781.2	40904.5	89555.6	49187.2	94203.2	87820.1	83032.9	62463.9	63325.4	75532.8	-	-	165091	3217-93-4	-	-	-
MEDP1654	1-Methyladenosine	Nucleotide And Its metabolites	Nucleotide And Its metabolites	282.1	281.112	[M+H]+	C11H15N5O4	47484.1	42044.2	30659	25518.7	18727.5	40946	40079.1	20071.6	33287.2	21740.7	29622	30977.8	14512.2	27273.2	5772.98	19495.7	30338	29888.2	28659.6	31058.7	31368.8	C02494	-	27476	15763-06-1	-	-	-
MEDP1162	1-Methylguanine	Nucleotide And Its metabolites	Nucleotide And Its metabolites	166.1	165.065	[M+H]+	C6H7N5O	575302	305663	610338	323930	489776	209437	424847	444592	599125	245147	435554	280106	605420	274642	184379	375651	546506	287012	430760	388744	321334	C04152	HMDB0003282	3778	938-85-2	21803	3778	-
MEDP2421	1-Methylguanosine	Nucleotide And Its metabolites	Nucleotide And Its metabolites	298.1	297.107	[M+H]+	C11H15N5O5	469056	146593	520943	186012	354602	357136	357733	342690	566928	237897	347113	219928	308760	461962	181122	221781	311598	390730	395129	360502	268648	C04545	HMDB0001563	96373	2140-65-0	19062	6324	-
MEDP0147	1-Methylhistidine	Amino acid and Its metabolites	Amino acid derivatives	170.1	169.085	[M+H]+	C7H11N3O2	3.16315e+06	9.20812e+06	3.80725e+06	7.19515e+06	4.45752e+06	6.07197e+06	5.85979e+06	5.72413e+06	2.9015e+06	7.08682e+06	4.71869e+06	4.64509e+06	4.26677e+06	6.04623e+06	4.54635e+06	4.5314e+06	2.96645e+06	7.98005e+06	5.8036e+06	6.72529e+06	5.27031e+06	C01152	HMDB0000001	92105	332-80-9	50599	3741	ko00340,ko01100
MEDP1974	1-Methylpiperidine-2-carboxylic acid	Amino acid and Its metabolites	Amino acid derivatives	144.1	143.095	[M+H]+	C7H13NO2	263854	269249	642232	252167	479552	1.69718e+06	1.36326e+06	2.00695e+06	1.32073e+06	718857	771836	321307	1.44929e+06	1.10937e+06	1.08372e+06	251792	841440	1.69839e+06	1.43322e+06	1.25631e+06	1.35454e+06	-	-	415939	7730-87-2	-	-	-
MEDN0698	1-Naphthol	Benzene and substituted derivatives	Phenolics	143	144.058	[M-H]-	C10H8O	87904.7	91251	86856.6	74561.2	84615.9	89161.5	89078.5	71913.8	91374.9	75021	94840.9	87871.9	78784.6	87117.3	79123.5	75722.8	94111.2	96041.1	83814.8	79438.9	88172.2	C11714	HMDB0012138	7005	90-15-3	10319	-	ko00980
MEDP0798	1-Naphthylamine	Benzene and substituted derivatives	Benzene and substituted derivatives	144.1	143.073	[M+H]+	C10H9N	322574	332557	286145	295762	264571	276341	262779	225426	218463	273393	249898	300057	263853	254630	227573	249045	218157	251736	336217	256424	294847	C14790	-	8640	134-32-7	-	-	ko00980
MEDN1231	1-O-vanillyl-β-D-glucose	Benzene and substituted derivatives	Benzene and substituted derivatives	329.1	330.095	[M-H]-	C14H18O9	23653.3	42600.9	17239.4	22957.8	25490.1	23431.7	21940.9	19827.9	17644.6	29663.8	19433.9	15854.6	23421.1	13656.7	13741.6	13382.5	9615.41	10733.3	33309.5	31944.3	14646.5	C20470	-	14132344	-	-	-	-
MEDP1127	1-acetylindole	Heterocyclic compounds	Indole and Its derivatives	160.1	159.068	[M+H]+	C10H9NO	344126	176447	240887	219331	253762	237860	280189	290716	322266	221481	267681	233609	226288	306813	216691	153899	188840	251540	233942	225794	246423	-	-	68470	576-15-8	-	-	-
MEDN2207	10-Hydroxystearic Acid	FA	Oxidized lipids	299.3	300.266	[M-H]-	C18H36O3	35638.4	31965.5	31310.1	41546.9	38891.9	43756	34211.5	25404.2	33524.9	32372.7	31833.6	30665.4	39449.3	30962.1	30138.3	71214.9	37272.1	35632.3	46896	36594.6	35817.1	-	HMDB0037396	9561835	638-26-6	-	-	-
MEDP1273	10-deoxyformamycin	Others	Others	454.3	453.309	[M+H]+	C25H43NO6	126338	54602.2	111543	54070	167254	128014	173838	179681	118057	50361.9	120891	65634.9	117901	167371	96998	117251	167691	173498	111769	176390	108697	C11994	-	14155	11091-33-1	-	-	ko01100
MEDP1620	17a-Estradiol	Hormones and hormone related compounds	Hormones and hormone related compounds	273.2	272.178	[M+H]+	C18H24O2	18751.6	38539.8	25145.1	20044.1	23035.3	20908.9	23497.4	22215.8	30390.8	17425.8	28831.3	18564.3	21825.8	16534.4	26019	24158.3	19179.8	23583.1	18020.3	32104.9	15590	C02537	HMDB0000429	68570	57-91-0	17160	5418	ko00140
MEDP1621	17β-Estradiol	Hormones and hormone related compounds	Hormones and hormone related compounds	273.2	272.178	[M+H]+	C18H24O2	18751.6	38539.8	25145.1	20044.1	23035.3	20908.9	23497.4	22215.8	30390.8	17425.8	28831.3	18564.3	21825.8	16534.4	26019	24158.3	19179.8	23583.1	18020.3	32104.9	15590	C00951	HMDB0000151	5757	50-28-2	16469	263	ko00140,ko01100,ko01522,ko04714,ko04913,ko04915,ko04917,ko04929,ko04961,ko05200,ko05207,ko05208,ko05215,ko05224
MEDP0550	18-Hydroxycorticosterone	Hormones and hormone related compounds	Hormones and hormone related compounds	363.2	362.209	[M+H]+	C21H30O5	88777.3	78138.8	1.57431e+06	136035	2.30534e+06	26491.2	53480.3	42961.5	2.42571e+06	173773	154449	65933.4	109886	64179	76187.8	79632.8	230551	265335	475033	527932	605896	C01124	HMDB0000319	11222	561-65-9	16485	5308	ko00140,ko01100,ko04925
MEDP0759	18β-Glycyrrhetinic acid	Others	Hydrocarbon derivatives	471.3	470.34	[M+H]+	C30H46O4	376892	290239	326057	323831	294036	203630	427159	331219	389647	372163	429920	302974	368669	603972	363164	486720	439639	529458	332566	450697	369828	C02283	HMDB0011628	10114	471-53-4	30853	-	-
MEDN0856	2',4'-Dihydroxyacetophenone	Benzene and substituted derivatives	Benzene and substituted derivatives	151	152.047	[M-H]-	C8H8O3	80884.4	49126.4	32985.5	49686.6	36341.8	49438.4	72731.3	68076.6	33203.3	44912.8	55545.9	42829.6	50707.8	37391.4	42534.5	34939.3	75877.6	58760.1	59618.7	68481.3	76133.8	C03663	HMDB0029659	6990	89-84-9	18414	-	-
MEDN1677	2'-Aenylic Acid	Nucleotide And Its metabolites	Nucleotide And Its metabolites	346.1	347.063	[M-H]-	C10H14N5O7P	471649	433653	920809	609904	331127	756577	1.01973e+06	909984	925549	419783	566978	256213	1.27253e+06	505218	764605	422502	1.2484e+06	1.13717e+06	938530	1.10395e+06	713308	C00946	-	94136	130-49-4	-	-	-
MEDN0452	2'-Deoxycytidine-5'-Monophosphate	Nucleotide And Its metabolites	Nucleotide And Its metabolites	306	307.057	[M-H]-	C9H14N3O7P	1.58978e+06	552418	2.24659e+06	923529	1.40266e+06	1.88388e+06	1.13866e+06	1.6188e+06	1.65784e+06	929814	1.26152e+06	834578	1.19836e+06	1.81945e+06	1.20891e+06	716160	994508	1.96989e+06	1.12176e+06	1.31859e+06	1.83023e+06	C00239	HMDB0001202	13945	1032-65-1	15918	6078	ko00240,ko01100,ko01232
MEDP1950	2'-Deoxyinosine-5'-monophosphate	Nucleotide And Its metabolites	Nucleotide And Its metabolites	333.1	332.052	[M+H]+	C10H13N4O7P	3.22673e+06	2.37249e+07	1.38507e+07	3.39536e+07	1.53506e+07	6.0876e+07	3.5686e+07	1.01054e+07	1.18749e+07	2.31079e+07	2.55536e+07	9.70309e+06	8.78351e+06	1.69562e+07	7.21041e+07	1.41113e+07	1.98038e+07	1.51725e+07	1.93566e+07	2.35567e+07	2.89188e+07	C06196	HMDB0006555	135398614	3393-18-8	28806	-	ko00230,ko01232
MEDP0598	2'-Hydroxy-5'-methylacetophenone	Benzene and substituted derivatives	Benzene and substituted derivatives	151.1	150.068	[M+H]+	C9H10O2	73842	87796.3	76350.1	73506	76289.1	52764.5	59180.3	76007.9	129141	74276.9	77388.6	41117.9	66452	63049.2	76741.9	65444.1	47071.1	69406.6	74235.8	67307.9	87659.5	-	HMDB0032592	15068	1450-72-2	-	-	-
MEDN1753	2,2-Dimethylpentanoic acid	Organic acid And Its derivatives	Organic acid And Its derivatives	129.1	130.099	[M-H]-	C7H14O2	38168.4	92859.7	98909.5	47873.8	58617.7	88005.1	92300.5	91485	27091	38468.8	30076.5	93403.1	49800.7	82999.6	64770.4	84572.6	94309	36893	41093.1	115831	97740.7	D90044	-	14455	1185-39-3	-	-	-
MEDP1998	2,3-Diaminopropionic acid	Amino acid and Its metabolites	Amino acids	105.1	104.059	[M+H]+	C3H8N2O2	117033	104401	93673.6	174514	149917	120646	34557.4	109108	89289.3	185453	64292	115356	176380	138156	64152.4	84689.6	147625	141814	95343	165647	113625	C06393	-	364	515-94-6	-	-	-
MEDN1322	2,3-Dihydroxybenzoic acid	Organic acid And Its derivatives	Organic acid And Its derivatives	153	154.027	[M-H]-	C7H6O4	92505.6	27110.6	22197.9	12620.2	19779	63220.5	9492.95	11418.5	25702	18804.2	19588.9	27795	30475.6	29111.8	24819	24622.7	17224.3	30813	21957.4	14813.7	18364.2	C00196	HMDB0000397	19	303-38-8	18026	5386	-
MEDN0747	2,4-Di-tert-butylphenol	Benzene and substituted derivatives	Phenolics	205.2	206.167	[M-H]-	C14H22O	383356	296152	404775	418838	516208	436292	462757	463059	417789	497205	481427	378452	430148	472280	553054	626889	394063	643821	486072	475757	537726	-	HMDB0013816	14339290	96-76-4	89188	-	-
MEDP1999	2,4-Dihydroxypyridine	Heterocyclic compounds	Pteridines and derivatives	112	111.032	[M+H]+	C5H5NO2	157635	137582	204572	151880	227114	176644	232734	287234	260260	154880	177601	236375	167617	175967	102245	159768	230540	245598	224118	146347	247086	-	-	54696004	626-03-9	-	-	-
MEDP2092	2,4-Quinolinediol	Heterocyclic compounds	Heterocyclic compounds	162.1	161.048	[M+H]+	C9H7NO2	469141	561209	436873	480463	463528	467257	424960	435490	448659	480178	466499	517746	430285	462265	403444	428701	402341	492057	464683	483440	421510	C16716	-	54680871	86-95-3	-	-	-
Hmpp0004	2,4-diacetamino-2,4,6-triphenoxy-D-mannopyranose	Carbohydrates and Its metabolites	Sugar derivatives	247.1	246.122	[M+H]+	C10H18N2O5	414829	225188	532510	240875	285476	358325	318329	572069	442230	258189	330763	197154	357687	577632	436932	253273	418008	492206	328686	378387	248963	C20424	-	163312161	-	-	-	ko00520,ko01100,ko01250
MEDN0089	2,5-Dihydroxybenzoic acid	Benzene and substituted derivatives	Phenolic acids	153	154.027	[M-H]-	C7H6O4	92505.6	27110.6	22197.9	12620.2	19779	63220.5	9492.95	11418.5	25702	18804.2	19588.9	27795	30475.6	29111.8	24819	24622.7	17224.3	30813	21957.4	14813.7	18364.2	C00628	HMDB0000152	3469	490-79-9	17189	618	ko00350,ko01100
MEDP1814	2,5-Dimethyl-2,3-dihydrofuran-3-one	Heterocyclic compounds	Heterocyclic compounds	113.1	112.052	[M+H]+	C6H8O2	642179	730295	610812	703014	529847	602337	645394	604304	606307	636470	593400	567618	549280	582728	556007	536150	656944	598225	560448	554893	604514	D90227	HMDB0032233	85730	14400-67-0	-	-	-
MEDN0689	2,5-Furandicarboxylicacid	Organic acid And Its derivatives	Organic acid And Its derivatives	155	156.006	[M-H]-	C6H4O5	45098.2	25889	35253.3	29679.9	22029.3	49827.9	24459.9	29183.1	15080.1	37640.6	64889.5	51927.5	36602.1	26425	32145.1	41153.9	42399.8	19105.3	25232.6	49670.1	33632.6	C20450	HMDB0004812	76720	3238-40-2	84212	7076	-
MEDN1837	2,6-Di-tert-butyl-4-(hydroxymethyl)phenol	Benzene and substituted derivatives	Benzene and substituted derivatives	235.2	236.178	[M-H]-	C15H24O2	114921	110834	106464	102764	100170	120095	107512	92083.5	113216	109700	111962	107795	104931	118321	106336	111283	100401	110191	105893	108239	107702	-	HMDB0032048	6929	88-26-6	-	-	-
MEDP1735	2,6-Diamino-5-hydroxyhexanoic acid	Amino acid and Its metabolites	Amino acid derivatives	163.1	162.1	[M+H]+	C6H14N2O3	80021.7	76159.1	125606	74893.6	114250	42650.6	109824	123529	96131.8	101549	71909.1	74998.7	93246	88830.9	38350.7	72197.4	110628	89594.8	76742.1	95922.1	71413.5	C16741	-	1029	13204-98-3	-	-	ko00310,ko01100
MEDP0285	2,6-Diaminopimelic acid	Organic acid And Its derivatives	Organic acid And Its derivatives	191.1	190.095	[M+H]+	C7H14N2O4	9	100313	137016	94277.3	93441.7	70746.6	78467	111934	85664.8	36451.6	77164.1	53491.9	57535.8	75910.3	59348.1	82448.4	136397	108949	80459.5	117982	68923.4	C00666	HMDB0001370	865	583-93-7	16026	352	ko00300,ko00470,ko01100,ko01230
MEDP2133	2,6-Pyridinedicarboxylic acid	Heterocyclic compounds	Heterocyclic compounds	168	167.022	[M+H]+	C7H5NO4	770559	991025	853924	889073	1.06981e+06	1.03571e+06	1.03274e+06	1.02299e+06	983644	1.11182e+06	790357	837842	961312	855093	831324	868889	806666	989604	1.08329e+06	889421	1.03539e+06	-	HMDB0033161	10367	499-83-2	46837	-	-
MEDP1141	2,6-di-tert-butyl-1,4-benzoquinone	Benzene and substituted derivatives	Benzene and substituted derivatives	221.2	220.146	[M+H]+	C14H20O2	115266	113818	167325	151001	103377	122200	81418.5	101742	74828.7	106419	127424	136993	104144	167674	114496	127109	114418	92901.6	79070.3	85035.4	145010	D90022	HMDB0013817	12867	719-22-2	-	-	-
MEDN0554	2-(4-Hydroxyphenyl)ethanol	Benzene and substituted derivatives	Benzene and substituted derivatives	137.1	138.068	[M-H]-	C8H10O2	373023	442129	387119	322085	383559	370946	422159	442027	407662	292749	406073	436528	415488	335071	455389	344215	511165	514901	420174	305446	374607	C06044	HMDB0004284	7044	501-94-0	1879	7044	ko00350,ko01100
MEDP2553	2-(Acetylamino)-2-deoxy-A-D-glucopyranose	Alcohol and amines	Amines	222.1	221.09	[M+H]+	C8H15NO6	44124.8	30336.2	28380.3	36611.9	36840.1	38191.2	32015.1	28444.8	36488.4	32641.1	14740.8	13586.3	37271	33377.6	16641.1	45772	23314.9	11363	26980.8	45960.2	20734.2	C13970	-	82313	10036-64-3	-	-	-
MEDN0431	2-(Dimethylamino)Guanosine	Nucleotide And Its metabolites	Nucleotide And Its metabolites	310.1	311.123	[M-H]-	C12H17N5O5	57470.2	33456.5	56866.3	23973.8	52282.8	47354	31373.9	63441.5	97824.2	42026.5	54592.5	43662.7	60101.8	63158.6	40637.5	40357.4	63508.3	79457.5	44215.2	36970.4	65439.2	C74036	HMDB0004824	92919	2140-67-2	19289	7086	-
MEDN0415	2-(Formylamino)Benzoic Acid	Benzene and substituted derivatives	Phenolic acids	164	165.043	[M-H]-	C8H7NO3	48302.9	58220.8	59267.5	46507.1	58504.3	68202.7	59555.5	59017.9	74517.2	60602.3	65192.7	62627.7	51271.8	82288.5	53504.5	42481.7	57091.8	74883.7	54895.9	53653.9	54033	C05653	HMDB0004089	101399	3342-77-6	36575	-	ko00380,ko01100
MEDN1241	2-(α-D-mannosyl)-3-phosphate glyceride	Alcohol and amines	Amines	347	348.046	[M-H]-	C9H17O12P	7.8702e+07	1.20026e+07	1.80466e+07	2.44088e+07	2.35878e+07	2.09304e+07	4.53291e+07	5.09287e+07	1.02616e+08	5.66001e+07	6.14092e+07	229653363	6.19236e+07	2.62496e+07	1.15845e+07	3.50942e+07	3.35153e+07	2.78707e+07	6.05765e+07	4.21515e+07	4.95099e+07	C11516	-	13686	-	-	-	ko00051,ko01100
MEDP2027	2-Amino-2-deoxymannose	Alcohol and amines	Amines	180.1	179.079	[M+H]+	C6H13NO5	20960.3	10607.6	9874.58	22666.6	20810.6	15377.3	14448.8	16646.2	18717.8	17041.6	15659	16922.1	13542.7	5674.46	14018.6	12454.3	6738.66	9926.46	18009.7	17676.5	21695.1	-	-	123961	2636-92-2	-	-	-
MEDP2525	2-Amino-2-methyl-1,3-propanediol	Alcohol and amines	Alcohols	106.1	105.078	[M+H]+	C4H11NO2	231054	322549	610409	308320	50947.4	148371	256945	103114	275017	273969	113253	310651	288551	308068	216811	326534	279110	256156	225994	244134	190167	-	-	1531	115-69-5	-	-	-
MEDP2265	2-Amino-3-phosphonopropionic acid	Organic acid And Its derivatives	Phosphoric acids	170	169.014	[M+H]+	C3H8NO5P	5.99378e+06	4.65616e+06	6.78805e+06	3.31042e+06	5.36771e+06	4.51877e+06	4.15899e+06	7.62721e+06	3.01794e+06	3.80711e+06	5.26033e+06	6.18408e+06	5.14372e+06	3.63879e+06	5.88627e+06	4.96608e+06	4.57127e+06	6.27945e+06	3.71597e+06	3.90224e+06	4.81779e+06	C05672	HMDB0000370	3857	5652-28-8	244030	5359	ko00440,ko01100
MEDN2155	2-Amino-5-nitrobenzoic acid	Benzene and substituted derivatives	Benzene and substituted derivatives	181	182.033	[M-H]-	C7H6N2O4	155554	145322	159210	152274	154728	199030	183956	205617	194157	183524	176669	184256	180480	174298	157483	189715	136089	157589	148166	164097	156655	C19788	-	12032	616-79-5	-	-	-
MEDP2590	2-Aminoadenosine	Nucleotide And Its metabolites	Nucleotide And Its metabolites	283.1	282.107	[M+H]+	C10H14N6O4	337370	243028	375418	264699	367472	409328	304520	477982	385310	326038	313654	344658	391880	284076	289753	514318	320576	473447	379008	320055	354376	C00939	-	72200	2096-10-8	-	-	-
MEDP0287	2-Aminoethanesulfonic Acid	Organic acid And Its derivatives	Sulfonic acids	126	125.015	[M+H]+	C2H7NO3S	386257	639356	717789	800185	547151	2.9074e+06	535001	596001	579827	895635	794447	476309	421869	1.221e+06	2.09586e+06	897622	526375	974303	845769	759032	990544	C00245	HMDB0000251	1123	107-35-7	15891	31	ko00120,ko00430,ko00920,ko01100,ko02010,ko04080
MEDP1100	2-Aminomethylpyrimidine	Nucleotide And Its metabolites	Nucleotide And Its metabolites	110.1	109.064	[M+H]+	C5H7N3	1.38566e+07	2.14793e+07	1.59822e+07	1.64639e+07	13652851	1.76998e+07	2.34358e+07	9.66204e+06	2.99608e+07	2.09898e+07	2.86322e+07	1.61746e+07	2.19687e+07	3.20187e+07	1.25931e+07	1.52215e+07	1.75362e+07	2.12057e+07	2.29399e+07	2.88877e+07	1.22921e+07	-	-	17848325	372118-67-7	-	-	-
MEDN0502	2-Deoxyribose 1-Phosphate	Carbohydrates and Its metabolites	Phosphate sugars	213	214.024	[M-H]-	C5H11O7P	735948	494195	942986	638873	854460	839186	1.17655e+06	1.02724e+06	1.20929e+06	697770	1.24537e+06	1.25347e+06	975974	785323	820152	1.08095e+06	1.31829e+06	1.18273e+06	994947	883388	949657	C00672	HMDB0001351	439287	17210-42-3	28542	6182	ko00030,ko00240,ko01100
MEDN1792	2-Dodecylbenzenesulfonic acid	Organic acid And Its derivatives	Sulfonic acids	325.2	326.192	[M-H]-	C18H30O3S	1.71982e+06	1.97015e+06	1.66708e+06	1.83804e+06	1.98493e+06	2.51365e+06	2.74037e+06	2.32654e+06	2.69186e+06	2.36487e+06	2.15181e+06	2.68077e+06	2.55844e+06	2.58445e+06	2.21193e+06	2.57446e+06	2.27138e+06	2.67972e+06	1.88711e+06	2.42646e+06	2.52479e+06	-	HMDB0031031	25457	27176-87-0	-	-	-
MEDN1751	2-Hexyldecanoic acid	FA	FFA	255.2	256.24	[M-H]-	C16H32O2	6.6253e+06	8.54557e+06	6.48414e+06	8.48609e+06	4.22193e+06	1.14008e+07	7.72301e+06	6.70186e+06	7.73823e+06	8.30967e+06	7.95672e+06	8.00487e+06	4.41379e+06	8.1933e+06	6.15868e+06	8.31815e+06	7.8828e+06	5.49542e+06	7.31674e+06	7.78698e+06	4.5415e+06	-	-	32912	25354-97-6	-	-	-
MEDN1320	2-Hydroxy-2-Methyl Butyric acid	Organic acid And Its derivatives	Organic acid And Its derivatives	117	118.063	[M-H]-	C5H10O3	409035	210663	455311	117161	325623	355925	216162	350200	515814	276545	326296	367287	350442	376730	263740	378956	508074	701161	295549	367919	357939	-	HMDB0001987	95433	3739-30-8	68454	6416	-
MEDN2009	2-Hydroxy-3-Methyl Butanoic Acid	Organic acid And Its derivatives	Organic acid And Its derivatives	117.1	118.063	[M-H]-	C5H10O3	351248	265866	415873	122005	291356	335362	228103	306687	400626	274134	276716	279491	259584	341414	265534	336319	447326	697233	287523	318581	338649	-	-	99823	4026-18-0	-	-	-
MEDP0151	2-Hydroxy-6-Aminopurine	Nucleotide And Its metabolites	Nucleotide And Its metabolites	152.1	151.049	[M+H]+	C5H5N5O	622872	252409	116084	369728	307274	338074	432650	642491	571662	426645	496657	583077	427679	311398	70323.7	407188	578787	566506	288240	349405	214153	C74731	HMDB0000403	76900	3373-53-3	62462	5392	-
MEDN1498	2-Hydroxyadipic acid	Organic acid And Its derivatives	Organic acid And Its derivatives	161	162.053	[M-H]-	C6H10O5	41890.5	37929.8	87574.7	55639.8	65189.6	71576.4	74840.9	91864.3	92886.8	65715.2	64479.7	73656.5	63289.5	121781	54803.1	61341.2	109787	89010.5	81814.7	70332.4	79610.3	C02360	HMDB0000321	193530	18294-85-4	17023	5310	-
MEDN0283	2-Hydroxybutanoic Acid	Organic acid And Its derivatives	Organic acid And Its derivatives	103	104.047	[M-H]-	C4H8O3	4.30105e+06	2.07064e+06	4.55709e+06	1.34805e+06	4.01085e+06	4.78713e+06	2.38909e+06	2.96792e+06	2.90795e+06	2.03054e+06	2.87968e+06	3.02094e+06	3.00817e+06	5.43412e+06	2.51739e+06	1.63995e+06	5.43981e+06	7.09368e+06	3.52993e+06	4.57903e+06	3.74569e+06	C05984	HMDB0000008	11266	600-15-7	1148	3783	ko00640
MEDN1311	2-Hydroxycaprylic acid	Organic acid And Its derivatives	Organic acid And Its derivatives	159	160.11	[M-H]-	C8H16O3	88364.8	68785.4	51376.5	67920.5	62700.4	65891.2	46472.8	63911.6	44822	52574.1	46908.1	51921.9	38404.9	56961.7	48435.6	57875.2	42731.4	41915.4	82766.2	64453.1	56505.4	D81442	HMDB0000711	94180	617-73-2	86543	5679	-
MEDN1052	2-Hydroxyglutaric acid	Organic acid And Its derivatives	Organic acid And Its derivatives	147	148.037	[M-H]-	C5H8O5	240265	412711	202051	210991	173297	188284	169943	181282	1.01469e+06	236748	153010	290359	1.64223e+06	432098	856432	982294	267591	160176	336265	273562	261319	C03196	-	439939	13095-48-2	-	-	ko00310,ko01100
MEDN1499	2-Hydroxyhexanoic acid	Organic acid And Its derivatives	Organic acid And Its derivatives	131.1	132.079	[M-H]-	C6H12O3	1.3546e+06	1.02531e+06	1.36638e+06	478204	1.15751e+06	661927	688440	709381	1.62735e+06	866363	1.58088e+06	1.09311e+06	1.04101e+06	1.32273e+06	1.03354e+06	745748	1.02745e+06	1.75775e+06	1.05863e+06	1.10933e+06	1.08301e+06	C11377	HMDB0001624	99824	6064-63-7	86542	6332	-
MEDN0284	2-Hydroxyisocaproic Acid	Organic acid And Its derivatives	Organic acid And Its derivatives	131.1	132.079	[M-H]-	C6H12O3	1.3546e+06	1.02531e+06	1.36638e+06	478204	1.15751e+06	661927	688440	709381	1.62735e+06	866363	1.58088e+06	1.09311e+06	1.04101e+06	1.32273e+06	1.03354e+06	745748	1.02745e+06	1.75775e+06	1.05863e+06	1.10933e+06	1.08301e+06	D87748	HMDB0000665	92779	498-36-2	59783	5635	-
MEDP1251	2-Mercaptobenzothiazole	Heterocyclic compounds	Heterocyclic compounds	168	166.986	[M+H]+	C7H5NS2	17096	12146.5	25306.8	20208.9	15137.5	13468.7	8068.06	13910.3	14147.2	11277.1	5515.07	9832.91	16641.7	19055.8	7265.85	7837.84	16387.9	14588.6	16653.3	11790.9	14847.9	C14437	-	17395437	149-30-4	-	-	-
MEDN2066	2-Methoxyacetic acid	Organic acid And Its derivatives	Organic acid And Its derivatives	89	90.0317	[M-H]-	C3H6O3	46712.4	37073.6	57224.1	35902.1	65200	62758.3	60533	51356.5	61853.3	43981.7	61406.9	56357.3	63809.8	66530.7	33040.3	41156	72247.2	45880.7	47207.5	58226.7	60652.1	D77874	HMDB0041929	12251	625-45-6	132098	-	-
MEDN1057	2-Methyl-d-erythritol 2,4-cyclodiphosphate	Carbohydrates and Its metabolites	Phosphate sugars	277	277.996	[M-H]-	C5H12O9P2	920496	688892	357202	1.04655e+06	615430	623196	1.1151e+06	1.13465e+06	480016	1.31895e+06	599924	1.05541e+06	884938	1.24902e+06	1.34682e+06	1.04088e+06	904494	425941	1.29798e+06	1.16504e+06	794560	-	-	126747	143488-44-2	-	-	-
MEDN1326	2-Methylglutaric Acid	Organic acid And Its derivatives	Organic acid And Its derivatives	145	146.058	[M-H]-	C6H10O4	87726.6	107270	95746.9	86654.2	97329	151277	156598	111680	95288.5	106540	74882.3	122601	155759	101686	112391	73780	110910	169904	82391.1	68557.9	77526.2	D91481	HMDB0000422	12046	18069-17-5	68567	5411	-
MEDN0568	2-Methylguanosine	Nucleotide And Its metabolites	Nucleotide And Its metabolites	296.1	297.107	[M-H]-	C11H15N5O5	168366	62597.3	143718	82289.2	200228	150998	121508	226256	169267	104471	128763	135733	152772	192631	115715	117174	261334	182460	139160	135457	118840	-	HMDB0005862	135501934	2140-77-4	19702	-	-
MEDN1699	2-Methylhexanoic acid	Organic acid And Its derivatives	Organic acid And Its derivatives	129.1	130.099	[M-H]-	C7H14O2	38168.4	92859.7	98909.5	47873.8	58617.7	88005.1	92300.5	91485	27091	38468.8	30076.5	93403.1	49800.7	82999.6	64770.4	84572.6	94309	36893	41093.1	115831	97740.7	D91409	HMDB0031594	20653	4536-23-6	-	-	-
MEDN0720	2-Methylhippuric acid	Amino acid and Its metabolites	Amino acid derivatives	192.1	193.074	[M-H]-	C10H11NO3	10179.9	5313.82	10430.4	6465.11	12454.2	11042	15494	15749.3	43971.8	19124.8	23559.6	14377.6	14879.1	19041.3	12708.3	11595.2	20636	19068.1	17321.6	18429.9	17293.4	C01586	HMDB0011723	91637	42013-20-7	68455	-	ko01100
MEDN2068	2-Methyllactic acid	Organic acid And Its derivatives	Organic acid And Its derivatives	103	104.1	[M-H]-	C4H8O3	486793	352282	489533	219767	474337	576144	341349	407283	490178	306396	437081	554453	420637	529535	501829	293833	615208	1.00406e+06	404193	467582	525188	C21297	-	11671	594-61-6	-	-	-
MEDN0285	2-Methylsuccinic Acid	Organic acid And Its derivatives	Organic acid And Its derivatives	131	132.042	[M-H]-	C5H8O4	147521	141989	150684	141670	145373	152451	149650	151588	149838	107574	124078	117971	117710	180180	133784	115058	159850	225050	134982	138828	130250	-	HMDB0001844	10349	498-21-5	91315	6344	-
MEDN1661	2-Naphthalenesulfonic acid	Benzene and substituted derivatives	Benzene and substituted derivatives	207	208.019	[M-H]-	C10H8O3S	590316	568025	549679	848513	745306	534053	710405	635079	1.08148e+06	591084	540296	626245	680196	655675	625270	564532	692760	584373	761959	904791	907861	C16202	-	8420	120-18-3	-	-	-
MEDN0683	2-Naphthol	Benzene and substituted derivatives	Phenolics	143	144.058	[M-H]-	C10H8O	87904.7	91251	86856.6	74561.2	84615.9	89161.5	89078.5	71913.8	91374.9	75021	94840.9	87871.9	78784.6	87117.3	79123.5	75722.8	94111.2	96041.1	83814.8	79438.9	88172.2	C11713	HMDB0012322	8663	135-19-3	10432	-	ko00980
MEDP0707	2-Pentadecanone	Aldehyde,Ketones,Esters	Ketones	227.5	226.23	[M+H]+	C15H30O	30056.4	21028.2	30248.8	19761.6	26304.7	24823	27077.5	25202	32805.5	23917	30944.7	22661.5	27746.3	31966.1	23894.9	24874.3	30339.5	32426.6	25663.1	24290.5	26732.5	D92066	HMDB0031081	61303	2345-28-0	-	-	-
MEDP0789	2-Pentyl-3-phenyl-2-propenal	Aldehyde,Ketones,Esters	Aldehydes	203.4	202.136	[M+H]+	C14H18O	440030	306995	318720	308224	338734	327661	327149	479162	377284	813754	258364	428529	397365	299146	351617	255457	355990	310327	248444	285642	264475	C12288	HMDB0031313	1712058	122-40-7	32318	-	-
MEDN2197	2-Phenyl-5-benzimidazole sulfonic acid	Benzene and substituted derivatives	Benzene and substituted derivatives	273	274.041	[M-H]-	C13H10N2O3S	6606.02	7328.65	7187.5	8228.53	15713.8	6665.41	5286.39	5120.66	8886.66	11397.2	39400.8	7336.19	2602.62	8309.47	13058.9	6892.19	9	8318.5	9184.2	5738.64	9578.89	D10005	-	33919	27503-81-7	-	-	-
MEDP0675	2-Picoline	Heterocyclic compounds	Pteridines and derivatives	94.1	93.0578	[M+H]+	C6H7N	285909	108611	136638	356634	436896	380659	134224	470335	63038.5	275073	63031.1	299640	261706	134757	293708	97361.7	89277.6	331377	308310	317723	258385	C14447	HMDB0061888	7975	109-06-8	50415	-	-
MEDN0098	2-Picolinic Acid	Heterocyclic compounds	Pteridines and derivatives	122	123.032	[M-H]-	C6H5NO2	4.71708e+06	4.87949e+06	4.54987e+06	4.19181e+06	4.13918e+06	4.61402e+06	4.51911e+06	4.22596e+06	3.69686e+06	5.09459e+06	5.02802e+06	4.60064e+06	4.29922e+06	4.13237e+06	4.68933e+06	4.81195e+06	4.70747e+06	4.69806e+06	4.15663e+06	3.79479e+06	4.66909e+06	C10164	HMDB0002243	1018	98-98-6	28747	-	ko00380,ko01100
MEDN1226	2-amino-4-oxovaleric acid	Organic acid And Its derivatives	Organic acid And Its derivatives	130.1	131.058	[M-H]-	C5H9NO3	1.64997e+06	1.03206e+06	1.5976e+06	1.01706e+06	1.58476e+06	1.48676e+06	1.54962e+06	2.03126e+06	2.05264e+06	1.30385e+06	1.77417e+06	1.26488e+06	1.64516e+06	1.87289e+06	1.42579e+06	1.17432e+06	1.69022e+06	1.72437e+06	1.36362e+06	1.53601e+06	1.58768e+06	C03341	-	6184	4439-83-2	-	-	ko00470,ko01100
MEDP2454	2-amino-6-methylmercaptopurine	Nucleotide And Its metabolites	Nucleotide And Its metabolites	182	181.042	[M+H]+	C6H7N5S	85103.4	159609	154729	175638	159459	174448	126058	151454	94402.3	109380	125612	140740	72378	106478	154820	125058	124643	129854	110074	126148	136620	-	-	70976	1198-47-6	-	-	-
MEDN1943	2-keto-D-gluconic acid	Carbohydrates and Its metabolites	Sugar acids	193	194.043	[M-H]-	C6H10O7	127306	96472.8	62878.4	55137.1	108569	69011.2	171781	108642	165771	104690	136869	88147.6	59053.5	106035	99646.6	61760.1	88330	186865	105238	83630.2	125411	C06473	-	3035456	669-90-9	-	-	ko00030,ko01100
MEDN1958	2-methyl citric acid	Organic acid And Its derivatives	Organic acid And Its derivatives	205	206.043	[M-H]-	C7H10O7	240282	102538	585520	231843	602916	652093	666863	493746	858497	420779	990094	411105	532330	781684	515874	557132	596709	777883	395594	455246	221845	-	HMDB0000379	515	6061-96-7	30835	5368	-
MEDP1272	20,26-dihydroxyecdysone	Hormones and hormone related compounds	Hormones and hormone related compounds	497.3	496.304	[M+H]+	C27H44O8	3.31113e+06	1.81708e+06	2.561e+06	1.19833e+06	3.71061e+06	2.43476e+06	3.89394e+06	4.49885e+06	3.18134e+06	1.80223e+06	3.59015e+06	2.30528e+06	3.06371e+06	3.48214e+06	2.09688e+06	1.78913e+06	2.99347e+06	3.26894e+06	2850676	2.95199e+06	2.84339e+06	C16500	-	47205796	19458-46-9	-	-	ko00981
MEDP1153	20-HETE	FA	Oxidized lipids	321.2	320.235	[M+H]+	C20H32O3	91998.8	92575.5	113715	104717	95902.3	93637.2	96959.4	98569.6	89243.8	85272.4	97379.9	101027	79589.7	92208.7	67896.8	75087.2	93012.7	107766	92512.4	92213.9	101194	C14748	HMDB0005998	5283157	79551-86-3	34306	-	ko00590,ko01100,ko04270
MEDN1817	20-Hydroxy Prostaglandin F2α	FA	Oxidized lipids	369.2	370.236	[M-H]-	C20H34O6	319747	216533	301085	182306	214239	267225	378726	349343	414872	302562	291205	371258	271571	379426	279313	246272	278541	312152	304269	281372	278569	-	-	5283040	57930-92-4	-	-	-
MEDN0143	3'-Adenylic acid	Nucleotide And Its metabolites	Nucleotide And Its metabolites	346.1	347.063	[M-H]-	C10H14N5O7P	471649	433653	920809	609904	331127	756577	1.01973e+06	909984	925549	419783	566978	256213	1.27253e+06	505218	764605	422502	1.2484e+06	1.13717e+06	938530	1.10395e+06	713308	C01367	HMDB0003540	41211	84-21-9	28931	-	ko00230,ko01100
MEDP0184	3,3',5-Triiodo-L-Thyronine	Hormones and hormone related compounds	Hormones and hormone related compounds	651.7	650.79	[M+H]+	C15H12I3NO4	11866.7	3903.3	5337.45	9	1450.42	7093.5	14611.5	5993.23	6297.03	4818.71	7017.32	2095.74	2169.93	3674.32	1400.86	5584.12	5944.34	3033.97	6424.83	6893.14	2401.69	C02465	HMDB0000265	5920	6893-02-3	-	-	ko00350,ko01100,ko04080,ko04714,ko04918,ko04919,ko04976,ko05320
MEDN0441	3,4,5-Trimethoxybenzoic Acid	Benzene and substituted derivatives	Phenolic acids	211.1	212.069	[M-H]-	C10H12O5	24779.3	6057.4	10035.1	24863.3	23670.6	11873.1	10410.7	14634.2	23068.1	10430.5	8641.85	16358.7	11446.8	10650.3	15335.9	8083.91	14982.8	11817.1	14507.3	9461.99	15597.9	-	HMDB0033839	8357	118-41-2	454991	-	-
MEDN1701	3,5-Dihydroxybenzoic acid	Organic acid And Its derivatives	Organic acid And Its derivatives	153	154.027	[M-H]-	C7H6O4	92505.6	27110.6	22197.9	12620.2	19779	63220.5	9492.95	11418.5	25702	18804.2	19588.9	27795	30475.6	29111.8	24819	24622.7	17224.3	30813	21957.4	14813.7	18364.2	-	HMDB0013677	7424	99-10-5	39912	-	-
MEDP2105	3,6,9,12,15,18,21-Heptaoxatricosane-21,23-diol	Benzene and substituted derivatives	Benzene and substituted derivatives	371.2	370.22	[M+H]+	C16H34O9	34597.3	732362	400102	564160	522040	439286	111412	587834	639521	27886.6	521967	602652	465009	539330	476915	551058	519414	395115	41526.9	33688.9	32525	-	-	78798	5117-19-1	-	-	-
MEDP1286	3,7-Dimethyl-2E,6-octadienyl-acetate	Organic acid And Its derivatives	Organic acid And Its derivatives	214.2	196.146	[M+NH4]+	C12H20O2	122129	120309	101848	118744	117115	106657	98292.9	105070	125629	113140	98406.9	122484	142677	141232	116212	106534	147519	111173	130367	100695	117117	C09861	-	1549026	105-87-3	-	-	-
MEDN1706	3-(2-Hydroxyphenyl)propanoic acid	Benzene and substituted derivatives	Phenolic acids	165.1	166.063	[M-H]-	C9H10O3	1.13536e+08	1.27516e+08	1.20668e+08	120421877	1.23905e+08	1.18933e+08	1.2519e+08	1.07713e+08	1.17802e+08	1.23536e+08	1.40335e+08	1.2616e+08	1.14712e+08	1.32652e+08	127142040	1.18507e+08	1.22699e+08	1.2548e+08	1.18651e+08	1.16354e+08	1.18611e+08	C01198	HMDB0033752	873	495-78-3	16104	-	ko00360,ko01100
MEDN1017	3-(4-Hydroxyphenyl)-Propionic Acid	Benzene and substituted derivatives	Phenolic acids	165.1	166.063	[M-H]-	C9H10O3	1.13536e+08	1.27516e+08	1.20668e+08	120421877	1.23905e+08	1.18933e+08	1.2519e+08	1.07713e+08	1.17802e+08	1.23536e+08	1.40335e+08	1.2616e+08	1.14712e+08	1.32652e+08	127142040	1.18507e+08	1.22699e+08	1.2548e+08	1.18651e+08	1.16354e+08	1.18611e+08	C01744	HMDB0002199	10394	501-97-3	32980	4148	-
MEDP0100	3-(4-hydroxyphenyl)acrylaldehyde	Benzene and substituted derivatives	Benzene and substituted derivatives	149.1	148.052	[M+H]+	C9H8O2	47216.6	32382.4	75257.9	81696.4	55165	25149.8	105375	61918.9	52289.3	55567.3	90095.2	85862.7	94002.2	59531.3	98536	69938.5	68928.2	58516	107132	99119.8	98894.6	C05608	HMDB0040986	641301	2538-87-6	28353	-	ko01100
MEDP2361	3-(imidazol-4-yl)propionic acid	Heterocyclic compounds	Heterocyclic compounds	141.1	140.059	[M+H]+	C6H8N2O2	1.09714e+06	1.38809e+06	850583	9	713235	1.14758e+06	1.13516e+06	1.17247e+06	942236	1.05047e+06	1.12568e+06	1.12481e+06	1.02513e+06	953955	1.23357e+06	1.16516e+06	1.209e+06	1.0474e+06	1.37103e+06	1.18842e+06	1.32126e+06	C20522	HMDB0002271	70630	1074-59-5	73087	6585	ko00340
MEDN1246	3-(pyrazol-1-yl)-L-alanine	Amino acid and Its metabolites	Amino acid derivatives	154.1	155.069	[M-H]-	C6H9N3O2	9.08922e+06	5.64402e+06	9.5299e+06	4.94985e+06	8.3615e+06	7.91909e+06	4.02646e+06	5.81718e+06	9.9259e+06	7.01832e+06	7.25914e+06	3.24324e+06	6.34242e+06	4.2127e+06	5.1432e+06	5.0984e+06	8.8103e+06	1.24361e+07	6.33517e+06	3.77936e+06	1.01764e+07	C01162	-	151491	2734-48-7	-	-	-
MEDP1723	3-Amino-2-piperidinone	Heterocyclic compounds	Heterocyclic compounds	115.1	114.079	[M+H]+	C5H10N2O	979232	417162	362779	419145	718695	306711	763148	646926	1.09459e+06	307730	461636	611708	398328	518924	624272	383875	609528	980223	657884	541665	269606	-	HMDB0000323	5200225	1892-22-4	76341	5312	-
MEDP2182	3-Aminopropionitrile	Alcohol and amines	Amines	71.1	70.0531	[M+H]+	C3H6N2	15365.1	51983.9	59270.5	64224.9	55766.8	39748.7	52540.5	46752.7	36213.3	37127.7	45681.8	61711.4	61109.4	52829.6	39583.5	55300.8	36678.2	45443.5	41217.3	35514.4	61567.5	C05670	HMDB0004101	1647	151-18-8	27413	7017	ko00410
MEDP2104	3-Aminoquinoline	Benzene and substituted derivatives	Benzene and substituted derivatives	145.1	144.069	[M+H]+	C9H8N2	259988	158177	258631	87313.6	257569	177423	308769	254996	445745	203960	252437	249200	197002	406795	142805	173213	154419	183833	187156	251511	268250	C09183	HMDB0036827	11375	580-17-6	9053	-	-
MEDP0669	3-Chloroaniline	Benzene and substituted derivatives	Benzene and substituted derivatives	128.1	127.019	[M+H]+	C6H6ClN	4.1003e+07	4.10624e+07	4.05609e+07	4.10115e+07	3.84601e+07	4.46842e+07	4.29079e+07	4.62892e+07	4.42546e+07	4.12941e+07	4.49318e+07	4.26095e+07	4.58108e+07	5.02019e+07	4.55081e+07	4.71135e+07	4.56913e+07	5.07588e+07	4.42371e+07	4.32186e+07	4.31039e+07	-	-	7932	108-42-9	-	-	-
MEDN0833	3-Dehydroshikimate	Organic acid And Its derivatives	Organic acid And Its derivatives	171	172.037	[M-H]-	C7H8O5	348310	216937	282122	214598	240054	235537	239808	298273	221596	195262	262591	308274	212906	235790	190406	169089	227834	263793	269843	222566	234739	C02637	HMDB0000390	439774	2922-42-1	-	5379	ko00400,ko01100,ko01230,ko01240
MEDP0592	3-Dehydrosphinganine	SL	SM	300.3	299.282	[M+H]+	C18H37NO2	16070	15886.1	268061	156795	149492	308869	16609.7	14695.4	22848.5	10901.5	257004	25288.7	25548.7	36545.9	306581	298362	21208	25716.4	258141	262898	259880	C02934	HMDB0001480	439853	16105-69-4	17862	3428	ko00600,ko01100
MEDP2347	3-Guanidinopropionic acid	Organic acid And Its derivatives	Organic acid And Its derivatives	132.1	131.069	[M+H]+	C4H9N3O2	1.8655e+06	1.25992e+06	1.34768e+06	1.29542e+06	1.35019e+06	1.11382e+06	1.41353e+06	1.11564e+06	1.90918e+06	1.33053e+06	1.63709e+06	1.11518e+06	1.69738e+06	1.74619e+06	1.01116e+06	1.02311e+06	1.41714e+06	1.76824e+06	1.90518e+06	1.32507e+06	753802	C03065	HMDB0013222	67701	353-09-3	15968	-	-
MEDN0290	3-Hydroxy-3-Methyl Butyric Acid	Organic acid And Its derivatives	Organic acid And Its derivatives	117.1	118.063	[M-H]-	C5H10O3	1.02928e+06	285181	257548	359249	353876	652536	979282	834074	627908	695005	584266	633908	497596	359963	1.01598e+06	335840	995406	1.0653e+06	922706	972987	1.07314e+06	C20827	HMDB0000754	69362	625-08-1	37084	5722	ko00280,ko01100
MEDN0025	3-Hydroxy-3-Methylpentane-1,5-Dioic Acid	Amino acid and Its metabolites	Amino acid derivatives	161	162.053	[M-H]-	C6H10O5	76335.5	54696.1	102314	49817.4	95857.1	113171	61742.1	64707	90788.7	60695.1	69481.9	54383.4	56970.4	70365.9	52605.4	51689.2	82210.3	90493.4	64402.4	77541.1	82364.5	C03761	HMDB0000355	1662	503-49-1	16831	5344	-
MEDN2103	3-Hydroxy-L-phenylalanine	Amino acid and Its metabolites	Amino acid derivatives	180.1	181.074	[M-H]-	C9H11NO3	152239	55449	238965	62157	201443	168298	222496	158199	145323	147011	176890	194370	142140	294663	100840	16406.6	172687	201812	101783	180365	156387	C20807	-	6950578	587-33-7	-	-	-
MEDN1394	3-Hydroxybenzoic Acid	Organic acid And Its derivatives	Organic acid And Its derivatives	137	138.032	[M-H]-	C7H6O3	467438	284994	452189	403563	443050	449942	413031	486380	433513	403503	435429	437628	405946	425087	434725	530036	537840	612186	509331	465567	392534	C00587	HMDB0002466	7420	99-06-9	30764	6690	ko00400
MEDN1493	3-Hydroxybutanoic acid	Organic acid And Its derivatives	Organic acid And Its derivatives	103	104.047	[M-H]-	C4H8O3	4.30105e+06	2.07064e+06	4.55709e+06	1.34805e+06	4.01085e+06	4.78713e+06	2.38909e+06	2.96792e+06	2.90795e+06	2.03054e+06	2.87968e+06	3.02094e+06	3.00817e+06	5.43412e+06	2.51739e+06	1.63995e+06	5.43981e+06	7.09368e+06	3.52993e+06	4.57903e+06	3.74569e+06	C01089	HMDB0000011	441	300-85-6	17066	-	ko00650,ko01100,ko04024
MEDN1504	3-Hydroxycinnamic acid	Organic acid And Its derivatives	Organic acid And Its derivatives	163	164.047	[M-H]-	C9H8O3	261626	226549	181500	184391	217029	269324	217391	256101	257437	257611	294737	252233	245011	252814	240651	220869	230426	239698	266243	260759	244355	C12621	HMDB0001713	637541	14755-02-3	32357	305	ko00360,ko01100
MEDN0820	3-Hydroxyglutaric acid	Organic acid And Its derivatives	Organic acid And Its derivatives	147	148.037	[M-H]-	C5H8O5	114384	517640	223251	9	200513	195342	121027	312713	284593	195265	151707	341479	423030	752899	9	224952	290198	249309	234702	397721	278194	-	HMDB0000428	181976	638-18-6	-	5417	-
MEDN0429	3-Hydroxyhippuric Acid	Amino acid and Its metabolites	Amino acid derivatives	194	195.053	[M-H]-	C9H9NO4	77490.1	53298.9	72388.8	56919	56021	70297.4	56508.4	66046.6	82821.7	79713.8	71742.2	67439.3	75592	97441.7	80206.5	67251.1	76745.8	103939	71028.7	80635.8	72431.1	-	HMDB0006116	450268	1637-75-8	70824	-	-
MEDN1009	3-Hydroxyphenylacetic acid	Organic acid And Its derivatives	Organic acid And Its derivatives	151	152.047	[M-H]-	C8H8O3	47561.4	32387.6	52936.8	18216.1	53606.2	64733.4	28714.9	30264.5	19443.7	49389.1	18368.2	21061.1	54980.4	54954.8	28642.2	23199.1	52025.7	64028.7	32511.2	31349.3	42275.6	C05593	HMDB0000440	12122	621-37-4	17445	5429	ko00350,ko00360,ko01100
MEDN0293	3-Hydroxypropanoic Acid	Organic acid And Its derivatives	Organic acid And Its derivatives	89	90.032	[M-H]-	C3H6O3	41460.3	27324.2	43835	9	45197.5	46231.6	63548.3	71178.6	39629	51804.3	29132.8	44401.5	41053.3	42493.5	46689.8	8338.6	51850.5	49503.4	35322.5	43109.9	52427.8	C01013	HMDB0000700	68152	503-66-2	33404	5668	ko00240,ko00410,ko00640,ko01100,ko01200
MEDN0551	3-Indoleacrylic acid	Organic acid And Its derivatives	Organic acid And Its derivatives	186.1	187.063	[M-H]-	C11H9NO2	58788.5	60686.5	56969.9	53876.7	59518	48208.8	55048.7	74579.8	69886	68592.1	67411.1	58508.5	66374.9	79819.8	78536.2	64411.9	69572.4	81545.2	47384.1	67222.5	61640.7	C21283	HMDB0000734	5375048	1204-06-4	90333	5702	-
MEDP0270	3-Indolebutyric Acid	Heterocyclic compounds	Indole and Its derivatives	204.1	203.095	[M+H]+	C12H13NO2	5.93857e+06	7.99558e+06	6.41724e+06	7.56554e+06	6.34236e+06	6.06742e+06	6.24057e+06	6.27253e+06	5.52757e+06	6.96105e+06	6.39517e+06	6.88479e+06	6.24644e+06	5.75204e+06	5.72318e+06	6.4048e+06	5756195	6.46583e+06	6.95236e+06	6.25349e+06	6.10774e+06	C11284	HMDB0002096	8617	133-32-4	33070	6485	-
MEDP0271	3-Indolepropionic Acid	Heterocyclic compounds	Indole and Its derivatives	190.1	189.079	[M+H]+	C11H11NO2	103845	64394	70389.1	73064.9	184700	124494	80142.1	78078.1	63484	51351	57091.5	57089.3	81031	110439	60605.1	71857.2	85135.4	114144	57264.2	74777.5	78831.1	C22236	HMDB0002302	3744	830-96-6	43580	6602	-
MEDP2009	3-Methoxybenzoic acid	Benzene and substituted derivatives	Benzene and substituted derivatives	153.1	152.047	[M+H]+	C8H8O3	9347.84	14751.6	16368.7	7721.74	20212.1	14984.6	9	9	9	9	9	9	48811.3	14486.4	14129.8	52658.5	18037.9	10308.4	25566.1	24495.5	29383.8	-	HMDB0032606	11461	586-38-9	-	-	-
MEDP0899	3-Methyladenine	Nucleotide And Its metabolites	Nucleotide And Its metabolites	150.3	149.07	[M+H]+	C6H7N5	60561.6	62561.9	72749.4	60471.8	51075.3	90347.3	60991.5	45658.6	64626.4	80572.3	98829.5	39767.9	93373	89088.9	9	75334.6	35444.4	60717.7	69746.1	86324.3	40915	C00913	HMDB0011600	1673	5142-23-4	38635	-	-
MEDP2524	3-Methylthiopropylamine	Alcohol and amines	Amines	106.1	105.061	[M+H]+	C4H11NS	187185	216498	126787	206197	192197	251017	178439	127533	105425	201861	125091	168510	201185	172499	302297	188788	165504	199757	177486	133725	230411	C03354	-	77743	4104-45-4	-	-	-
MEDN0027	3-N-Methyl-L-Histidine	Amino acid and Its metabolites	Amino acid derivatives	169	187.096	[M-NH4]-	C7H13N3O3	355630	204240	325538	327730	559422	385412	340389	376810	322844	451516	274170	320626	399695	311541	435345	504283	330284	365009	411886	288237	561534	C01152	HMDB0000479	64969	368-16-1	27596	5466	ko00340,ko01100
MEDN1508	3-Phenoxybenzoic acid	Benzene and substituted derivatives	Benzene and substituted derivatives	213.1	214.063	[M-H]-	C13H10O3	22381.8	20558.8	24450.9	24984	10090	16093.7	22595.4	14572.9	19268.8	13908.3	16961.8	14178.1	14337.8	16981.5	10604.7	27017.9	12843.3	22075.4	15039.3	13275.8	12425.2	-	HMDB0041807	19539	3739-38-6	72631	-	-
MEDN1206	3-Sulfocatechol	Benzene and substituted derivatives	Phenolics	189	189.994	[M-H]-	C6H6O5S	887567	238548	453281	219011	876438	508578	504530	474909	699170	292646	611303	522158	388326	537716	208308	299079	379478	392949	459169	495632	407238	C06336	-	440983	35857-70-6	-	-	-
MEDN0841	3-Ureidopropionate	Organic acid And Its derivatives	Organic acid And Its derivatives	131	132.054	[M-H]-	C4H8N2O3	781134	381702	452200	269515	256482	201802	191291	370798	774244	236067	388537	160547	404372	239860	283246	411668	456571	633048	293441	158261	318009	C02642	-	111	462-88-4	-	-	ko00240,ko00410,ko00770,ko01100
MEDN1163	3-hydroxyhexadecanoic acid	FA	FFA	271.2	272.235	[M-H]-	C16H32O3	80367.9	62984.6	71409.8	53300.4	74460	68287	65295.7	64118.2	68170.3	71419.7	87632.8	60379.8	69333.7	61499.4	67452.9	65619.3	63207.8	71707.3	77259.7	68421.6	81833.3	-	HMDB0061658	301590	928-17-6	37248	-	-
MEDP2018	3-phenylbutyric acid	Organic acid And Its derivatives	Organic acid And Its derivatives	165.1	164.084	[M+H]+	C10H12O2	92185.5	142800	121293	176907	143079	133485	167939	149686	79191.5	122644	80843.9	124120	136921	94387.3	111282	123249	149804	126998	101473	119343	127987	D77816	HMDB0001955	20724	4593-90-2	-	6399	-
MEDN2177	3-tert-Butylphenol	Benzene and substituted derivatives	Benzene and substituted derivatives	149.1	150.104	[M-H]-	C10H14O	24594.4	16410.8	25634.7	17073.8	18987	27262.4	27889.6	21021.6	13160.6	11638.5	16677	15976.7	17476.8	17660	24076	14567.2	17573.2	18897.7	17853.7	17802.5	24668.5	-	-	11450	585-34-2	-	-	-
MEDN1771	4,4'-Dihydroxybenzophenone	Benzene and substituted derivatives	Benzene and substituted derivatives	213.1	214.063	[M-H]-	C13H10O3	128333	127063	123666	131673	120360	114297	119959	131290	117619	130070	134592	121994	126135	127405	122592	128440	130199	147899	130440	142783	148188	C14220	-	69150	611-99-4	-	-	-
MEDP2211	4-(4-Hydroxyaniline)-6,7-Dimethoxyquinazoline-JANEX-1	Benzene and substituted derivatives	Benzene and substituted derivatives	298.1	297.111	[M+H]+	C16H15N3O3	214923	178296	172498	211082	247207	194654	219384	170522	288120	264973	181744	231089	208779	269658	191449	250486	131214	131459	183895	188451	189207	-	-	3794	202475-60-3	-	-	-
MEDP2100	4-(Aminomethyl)indole	Heterocyclic compounds	Indole and Its derivatives	147.1	146.084	[M+H]+	C9H10N2	2.74457e+06	1.25916e+06	3.29655e+06	1.56842e+06	2.60188e+06	2.0566e+06	2.66849e+06	5.36639e+06	1.80107e+06	1.56016e+06	1.6426e+06	1.3389e+06	2.02205e+06	2.87264e+06	2.40893e+06	1.56987e+06	1.99113e+06	3.9081e+06	2.71825e+06	2.23824e+06	2.22848e+06	-	-	280302	3468-18-6	-	-	-
MEDP2647	4-(Hydroxyamino)quinoline 1-oxide	Benzene and substituted derivatives	Benzene and substituted derivatives	177.1	176.059	[M+H]+	C9H8N2O2	67303.6	74397.3	80945.4	120041	102347	70372.5	82684.6	90338.7	72944.4	85118	95224	99286.4	49516.2	86091.9	88131.5	121411	50549.8	89131.9	72661.9	61353.1	93280.8	-	-	5360001	4637-56-3	-	-	-
MEDP2675	4-(Methylamino)phenol	Benzene and substituted derivatives	Benzene and substituted derivatives	124.1	123.068	[M+H]+	C7H9NO	221958	140805	141589	187764	89229.7	163363	210329	194757	177644	85332.5	232935	143155	177493	113539	273509	212742	84484.3	181339	181183	180968	167052	-	-	5931	55-55-0	-	-	-
MEDN2026	4-Acetylaminobenzoic acid	Organic acid And Its derivatives	Organic acid And Its derivatives	178.1	179.058	[M-H]-	C9H9NO3	1.72812e+06	648624	1.20788e+06	567335	1.34379e+06	1.07987e+06	1.06709e+06	1.39126e+06	1.44958e+06	588716	1.00264e+06	680299	1.07411e+06	1.30116e+06	765573	655359	851653	848805	912460	1.0585e+06	820564	-	-	19266	556-08-1	-	-	-
MEDP2364	4-Amino-5-hydroxymethyl-2-methylpyrimidine	Heterocyclic compounds	Heterocyclic compounds	140.1	139.075	[M+H]+	C6H9N3O	705760	1.07132e+06	869154	653627	965851	917229	849119	1.10737e+06	735148	703721	740047	745521	739332	696855	660479	925727	806439	905457	918966	919699	872600	C01279	-	777	73-67-6	-	-	ko00730,ko01100,ko01240,ko02010
MEDP2342	4-Aminomethylpyrimidine	Heterocyclic compounds	Heterocyclic compounds	110.1	109.064	[M+H]+	C5H7N3	3.26401e+06	2.07928e+06	2.69039e+06	1.44049e+06	2.85053e+06	1.45352e+06	1.88887e+06	1.67435e+06	2.48995e+06	1.78319e+06	2.61278e+06	2.56681e+06	2.19274e+06	2.13573e+06	1.2998e+06	2.24255e+06	2.78739e+06	1.87677e+06	2.34084e+06	2.1333e+06	1.83309e+06	-	-	12933348	45588-79-2	-	-	-
MEDP0296	4-Guanidinobutyric Acid	Organic acid And Its derivatives	Organic acid And Its derivatives	146.1	145.085	[M+H]+	C5H11N3O2	1.30818e+07	3.2186e+07	13226913	3.15144e+07	1.58655e+07	5.0448e+07	3.5775e+07	1.44535e+07	2.34387e+07	3.68344e+07	2.25266e+07	1.05261e+07	2.2968e+07	5.07469e+07	2.94257e+07	1.19483e+07	1.78995e+07	3.95941e+07	2.59552e+07	3.53508e+07	2.31618e+07	C01035	HMDB0003464	500	463-00-3	15728	6938	ko00330,ko01100
MEDN0128	4-Hydroxy-3-methoxybenzaldehyde	Benzene and substituted derivatives	Phenolics	151	152.047	[M-H]-	C8H8O3	241544	117810	192669	117122	149234	161220	246199	212494	195689	120647	93334.1	120301	80283.7	79580.6	138127	115422	198728	137820	147246	149379	171491	C00755	HMDB0012308	1183	121-33-5	18346	-	ko01100
MEDN1937	4-Hydroxy-L-Glutamic Acid	Amino acid and Its metabolites	Amino acid derivatives	162	163.032	[M-H]-	C5H9NO5	165356	181728	129939	177162	131393	100561	81259.9	140105	233183	99187.1	174170	113888	91334.6	115382	93391.2	92780.8	133997	82049.7	139795	71240.1	91740.1	C03079	-	439902	3913-68-6	-	-	-
MEDN0410	4-Hydroxybenzaldehyde	Benzene and substituted derivatives	Benzene and substituted derivatives	121	122.037	[M-H]-	C7H6O2	631710	361629	631092	408776	591649	608646	696843	663218	750658	489068	641671	530040	601737	602019	591194	555021	578029	749960	602171	711527	748053	C00633	HMDB0011718	126	123-08-0	17597	-	ko01100
MEDN1909	4-Hydroxybenzoic Acid	Benzene and substituted derivatives	Phenolic acids	137	138.032	[M-H]-	C7H6O3	256036	263267	266082	291535	242242	208722	229060	289811	275490	264683	243725	278966	259516	274277	317473	336297	287515	261891	236140	233436	387153	C00156	HMDB0000500	135	99-96-7	30763	5486	ko00130,ko00790,ko01100,ko01240
MEDP2263	4-Hydroxydebrisoquine	Benzene and substituted derivatives	Benzene and substituted derivatives	192.1	191.105	[M+H]+	C10H13N3O	428971	123703	141326	151186	196040	226564	204832	189972	178306	192961	178778	143386	164472	152350	204273	114774	242239	229560	167397	188008	175760	-	HMDB0006468	107669	59333-79-8	63800	-	-
MEDP1020	4-Hydroxyhippurate	Amino acid and Its metabolites	Amino acid derivatives	196.1	195.053	[M+H]+	C9H9NO4	42965.9	54202.8	50351.3	48587.4	44023.6	35817	50491.4	44932.5	60083.7	42518.4	53964.9	53071.6	51744.4	12170.9	28428.7	32141.3	95956.9	57799.2	54382.6	61638.3	37991.2	-	HMDB0013678	151012	2482-25-9	71018	-	-
MEDP2664	4-Hydroxyquinoline	Benzene and substituted derivatives	Benzene and substituted derivatives	146.1	145.053	[M+H]+	C9H7NO	203161	100125	165960	64740.3	151996	88801.1	78551.2	178518	150438	55483.9	122448	86557.8	83159.5	186876	71352.1	112465	83316.6	131665	151466	136232	85399.8	C06343	-	69141	611-36-9	-	-	-
MEDN1740	4-Methylhexanoic acid	Organic acid And Its derivatives	Organic acid And Its derivatives	129.1	130.099	[M-H]-	C7H14O2	38168.4	92859.7	98909.5	47873.8	58617.7	88005.1	92300.5	91485	27091	38468.8	30076.5	93403.1	49800.7	82999.6	64770.4	84572.6	94309	36893	41093.1	115831	97740.7	-	-	15271	1561-11-1	-	-	-
MEDN2184	4-Nitrobenzoic acid	Benzene and substituted derivatives	Benzene and substituted derivatives	166	167.022	[M-H]-	C7H5NO4	7.39057e+06	7.79652e+06	7.73134e+06	7.37019e+06	7.44683e+06	7.77956e+06	8.1176e+06	6.58408e+06	8.05147e+06	9.35545e+06	9.31182e+06	7.92789e+06	8.5039e+06	8.24381e+06	7.83625e+06	8.41361e+06	8.85623e+06	8.81129e+06	7.8171e+06	7.84366e+06	8.22479e+06	C18625	-	6108	62-23-7	-	-	-
MEDP0118	4-Pyridoxic Acid	Heterocyclic compounds	Pteridines and derivatives	184.1	183.053	[M+H]+	C8H9NO4	42417.3	12891.8	29516.3	26501.9	22816.8	18374.3	20170.3	30379.7	32896.5	6224.8	40427.1	27159.9	4475.21	20798.5	13498.9	37200.1	34684.6	46383	35488.4	36606.1	43964.6	C00847	HMDB0000017	6723	82-82-6	17405	239	ko00750,ko01100
MEDP2094	4-hydroxybenzylamine	Benzene and substituted derivatives	Benzene and substituted derivatives	124.1	123.068	[M+H]+	C7H9NO	286141	260488	373951	245871	312254	117229	188454	322541	267415	121222	192275	211436	269552	137966	215782	60040.8	333864	214245	316496	312686	143376	-	HMDB0032578	97472	696-60-6	-	-	-
MEDN0731	4-tert-Octylphenol	Benzene and substituted derivatives	Phenolics	205.2	206.167	[M-H]-	C14H22O	383356	296152	404775	418838	516208	436292	462757	463059	417789	497205	481427	378452	430148	472280	553054	626889	394063	643821	486072	475757	537726	C14205	HMDB0013825	8814	140-66-9	-	-	-
MEDP1242	4-tert-butylbenzoic acid	Benzene and substituted derivatives	Phenolic acids	179.1	178.099	[M+H]+	C11H14O2	839060	801361	743154	756617	686554	494079	602728	448928	810727	815695	624872	677755	547541	558459	510269	425590	703737	655232	388178	376223	363490	C14535	-	17395535	98-73-7	-	-	-
MEDN0624	5'-Adenylyl sulfate(APS)	Nucleotide And Its metabolites	Nucleotide And Its metabolites	426	427.02	[M-H]-	C10H14N5O10PS	4.91734e+06	834679	6.95999e+06	1.32636e+06	3.49757e+06	5.35249e+06	2.88586e+06	7.1245e+06	7.39042e+06	1.82027e+06	4.6001e+06	1.04159e+06	6.58171e+06	1.05544e+07	2.79613e+06	2.63486e+06	7.48407e+06	4.0675e+06	1.95103e+06	3.6467e+06	5.11437e+06	C00224	HMDB0001003	10238	485-84-7	17709	5933	ko00230,ko00261,ko00920,ko01100
MEDP0401	5'-Deoxy-5'-(Methylthio) Adenosine	Nucleotide And Its metabolites	Nucleotide And Its metabolites	298	297.09	[M+H]+	C11H15N5O3S	6.07972e+06	2.35348e+06	4.38569e+06	2.03887e+06	6.63712e+06	4.82821e+06	4.07979e+06	5.15224e+06	5.61356e+06	3.02881e+06	4.3881e+06	2.53112e+06	3.61134e+06	5.53346e+06	3.65473e+06	2.80034e+06	4.12091e+06	7.25721e+06	4.60339e+06	4.95489e+06	4.57909e+06	C00170	HMDB0001173	439176	2457-80-9	17509	3425	ko00270,ko01100
MEDP1202	5'-Deoxy-5'-fluoroadenosine	Nucleotide And Its metabolites	Nucleotide And Its metabolites	270.1	269.092	[M+H]+	C10H12FN5O3	134053	208482	912962	216982	229864	592080	352983	593469	486654	221827	304672	332231	195461	628883	699380	394306	284974	925016	418352	401242	591451	C19766	-	448403	731-98-6	-	-	-
MEDN1512	5,6-Dihydrouridine	Nucleotide And Its metabolites	Nucleotide And Its metabolites	245.1	246.085	[M-H]-	C9H14N2O6	89950.7	70270.9	106336	65962.9	89040.3	94820.9	52517	103622	106724	86558.6	56832	67740.7	79294.5	99036.1	63885.6	87832	55778.4	82562.9	90842	64875.6	68678	D86457	HMDB0000497	94312	5627-05-4	23774	5483	-
MEDN1022	5,6-Dimethylbenzimidazole	Heterocyclic compounds	Heterocyclic compounds	145.1	146.084	[M-H]-	C9H10N2	130861	43748.3	141437	63196.5	120267	87979.6	95438.1	89517.5	181041	102044	123819	94858.1	74372.6	149587	79582.7	79672.8	82429.4	137171	90391.8	106189	107983	C03114	HMDB0003701	675	582-60-5	15890	-	ko00740,ko00860,ko01100,ko01240
MEDP1949	5-Aminoimidazole ribonucleotide	Nucleotide And Its metabolites	Nucleotide And Its metabolites	296.1	295.056	[M+H]+	C8H14N3O7P	3.36041e+07	6.65631e+06	1.13399e+07	6.53834e+06	1.46668e+07	1.4458e+06	8.9925e+06	4.0147e+07	1.5422e+07	5.86646e+06	1.09003e+07	2.7849e+07	7.42882e+06	6.2748e+06	989971	3.30388e+07	3.21316e+07	7.37876e+06	9.51125e+06	8.3116e+06	6.33138e+06	C03373	HMDB0001235	161500	25635-88-5	138560	6097	ko00230,ko00730,ko00860,ko01100,ko01240
MEDP0297	5-Aminovaleric Acid	Amino acid and Its metabolites	Amino acid derivatives	118.2	117.079	[M+H]+	C5H11NO2	394695	375766	417751	442135	401413	873823	347968	370586	345907	465383	370582	292632	589591	690191	642573	281516	350643	612498	393616	484630	364943	C00431	HMDB0003355	138	660-88-8	15887	6902	ko00310,ko00330,ko00470,ko01100
MEDN1908	5-Carboxyvanillic Acid	Organic acid And Its derivatives	Organic acid And Its derivatives	211	212.032	[M-H]-	C9H8O6	194260	168931	176964	180045	177838	171049	183130	191777	189238	186850	192486	152746	181949	160722	167168	173603	191161	164545	178897	190899	198234	C18338	-	16488	2134-91-0	-	-	-
MEDN0432	5-Hydroxyhexanoic Acid	Organic acid And Its derivatives	Organic acid And Its derivatives	131.1	132.079	[M-H]-	C6H12O3	1.3546e+06	1.02531e+06	1.36638e+06	478204	1.15751e+06	661927	688440	709381	1.62735e+06	866363	1.58088e+06	1.09311e+06	1.04101e+06	1.32273e+06	1.03354e+06	745748	1.02745e+06	1.75775e+06	1.05863e+06	1.10933e+06	1.08301e+06	-	HMDB0000525	170748	185956-02-9	131434	5510	-
MEDN0263	5-Hydroxyindole-3-Acetic Acid	Heterocyclic compounds	Indole and Its derivatives	190.1	191.058	[M-H]-	C10H9NO3	184471	133115	136929	104820	116356	143334	141745	120697	97154	110058	81294.1	102494	88857.7	86361.4	75358.9	71931.9	96555.6	93495.7	159367	95941.3	112555	C05635	HMDB0000763	1826	54-16-0	27823	2975	ko00380,ko01100,ko04726
MEDP2389	5-Hydroxypyridine-2(1H)-one	Heterocyclic compounds	Pyridine and pyridine derivatives	112	111.032	[M+H]+	C5H5NO2	157635	137582	204572	151880	227114	176644	232734	287234	260260	154880	177601	236375	167617	175967	102245	159768	230540	245598	224118	146347	247086	C01059	-	21542654	59273-17-5	-	-	ko00760,ko01100
MEDP1476	5-Methoxytryptamine	Alcohol and amines	Amines	191	190.111	[M+H]+	C11H14N2O	142018	73638.2	93115.8	236539	157971	145189	108396	134004	120890	179607	119797	82378.2	90176	108490	88403	123380	81684.3	80652.6	177663	90979.9	173597	C05659	HMDB0004095	1833	608-07-1	2089	7015	ko00380
MEDN1334	5-Methoxytryptophan	Amino acid and Its metabolites	Amino acid derivatives	190	191.095	[M-H]-	C11H13NO2	9	9	9	9	9	9	1.73083e+06	1.56752e+06	1.6374e+06	1.44776e+06	1.4796e+06	1.44312e+06	1.26159e+06	1.43711e+06	1.3825e+06	1.34115e+06	1.54312e+06	1.38118e+06	1.98203e+06	1.53246e+06	1.43259e+06	-	HMDB0001896	12835	712-09-4	114833	-	-
MEDP0155	5-Methylcytosine	Nucleotide And Its metabolites	Nucleotide And Its metabolites	126.1	125.059	[M+H]+	C5H7N3O	1.92527e+06	1.68784e+06	2.25026e+06	1.63134e+06	1.29877e+06	3.47784e+06	1.01634e+06	1.38533e+06	2.20386e+06	2.31408e+06	2.2557e+06	1.35023e+06	2.06795e+06	1.07265e+06	1.52281e+06	1.95636e+06	2.20908e+06	2.37164e+06	2.38099e+06	2.32428e+06	2.2088e+06	C02376	HMDB0002894	65040	554-01-8	27551	3247	ko00240,ko01100
MEDN1239	5-O-(1-carboxyvinyl)-3-phosphate	Organic acid And Its derivatives	Phosphoric acids	323	324.025	[M-H]-	C10H13O10P	528904	342676	297175	308735	359124	171243	402856	424008	406926	396058	418135	919990	474840	574263	323993	387788	396598	329445	463876	361676	370616	C01269	-	439463	89771-75-5	-	-	ko00400,ko01100,ko01230
MEDN1181	5-hydroxyindole acetaldehyde	Heterocyclic compounds	Indole and Its derivatives	174.1	175.063	[M-H]-	C10H9NO2	109073	92559.1	118685	102086	92580.7	87828.9	118619	136429	116189	113502	100230	126410	150389	132758	137389	116617	124858	152282	88815.8	92096.1	99356.3	C05634	-	74688	1892-21-3	-	-	ko00380,ko01100
MEDN1858	6,6'-Dihydroxy-5,5'-dimethoxybiphenyl-3,3'-dicarboxylic acid	Benzene and substituted derivatives	Benzene and substituted derivatives	333.1	334.069	[M-H]-	C16H14O8	22713.4	13173	10353.1	13749.5	12529.8	13335.3	16312.9	13635.4	10694.6	16157.4	8525.87	10084.1	17127.4	8535.15	18025.9	16913.7	8521.67	13556.4	16203.3	14005.9	12386.5	C18347	-	16487	2134-90-9	-	-	-
MEDP0298	6-Aminocaproic Acid	Amino acid and Its metabolites	Amino acid derivatives	132.1	131.095	[M+H]+	C6H13NO2	3.97328e+07	7.96557e+07	1.09094e+08	2.65837e+07	5.39276e+07	1.43108e+08	1.07099e+08	9.06562e+07	1.19775e+08	1.0052e+08	1.07696e+08	9.32954e+07	1.53815e+08	1.85899e+08	1.18023e+08	2.33265e+07	1.16173e+08	1.65691e+08	1.50389e+08	1.15944e+08	1.08522e+08	C02378	HMDB0001901	564	60-32-2	16586	-	ko01100
MEDP0526	6-Dimethylaminopurine	Nucleotide And Its metabolites	Nucleotide And Its metabolites	164.1	163.086	[M+H]+	C7H9N5	1.76747e+06	1.62231e+06	2.09319e+06	1.72206e+06	1.77143e+06	1.62038e+06	1.77417e+06	1.48636e+06	1.82032e+06	1.8075e+06	2.01436e+06	1.68947e+06	1.85348e+06	1.96451e+06	1.71089e+06	1.61792e+06	1.7497e+06	1.68673e+06	1.54841e+06	1.34303e+06	1.75166e+06	-	HMDB0000473	3134	938-55-6	60281	5460	-
MEDP0821	6-Methylnicotinamide	Heterocyclic compounds	Pteridines and derivatives	137.1	136.064	[M+H]+	C7H8N2O	1.51504e+07	5.6922e+06	9.69395e+06	5.01373e+06	7.60374e+06	1.09321e+07	6.65969e+06	1.49559e+07	1.31045e+07	5.34039e+06	6.40258e+06	1.40775e+07	5.9941e+06	1.6033e+07	1.2198e+07	8.47806e+06	1.01677e+07	1.52429e+07	1.12526e+07	7.23222e+06	1.17514e+07	-	HMDB0013704	96351	6960-22-1	88954	-	-
MEDP1073	6-O-methylguanine	Nucleotide And Its metabolites	Nucleotide And Its metabolites	166.1	165.065	[M+H]+	C6H7N5O	575302	305663	610338	323930	489776	209437	424847	444592	599125	245147	435554	280106	605420	274642	184379	375651	546506	287012	430760	388744	321334	-	-	65275	20535-83-5	-	-	-
MEDN0611	6β-hydroxytestosterone	Hormones and hormone related compounds	Hormones and hormone related compounds	303.2	304.204	[M-H]-	C19H28O3	5565.01	4635.24	4997.49	6708.4	6831.11	6887.07	5695.26	5322.84	5788.76	7674.1	4786.83	7056.44	5707.75	6841.51	6760.42	3751.07	8105.28	6122.7	7175.63	7615.9	5198.27	C14497	HMDB0006259	65543	62-99-7	34477	-	-
MEDP1960	7-(alpha-D-glucosyl)-N(6)-isopentenyladenine	Nucleotide And Its metabolites	Nucleotide And Its metabolites	366.2	365.17	[M+H]+	C16H23N5O5	116940	157912	98910.9	105849	112394	88469	147487	91627.6	66899.9	139052	105998	82238.4	80627.3	85985.3	88163.1	45626.3	139315	68196.8	106768	76585.3	88175.6	-	-	-	-	-	-	-
MEDP2625	7-Amino-4-methylcoumarin	Benzene and substituted derivatives	Benzene and substituted derivatives	176.1	175.063	[M+H]+	C10H9NO2	380016	364719	317597	274709	326751	298409	368803	307514	317810	301973	302276	385752	279134	271430	307183	281648	316389	260188	402498	324554	370913	C01386	-	92249	26093-31-2	-	-	-
MEDP0381	7-Methylguanine	Nucleotide And Its metabolites	Nucleotide And Its metabolites	166	165.065	[M+H]+	C6H7N5O	3.9539e+06	2.58528e+06	3.25396e+06	2.96076e+06	2.72503e+06	5.69994e+06	2.49295e+06	2.95459e+06	2.10179e+06	2.47086e+06	2.3168e+06	3.18673e+06	9	9	9	9	9	9	2.24148e+06	2.1861e+06	3.17957e+06	C02242	HMDB0000897	135398679	578-76-7	28664	-	-
MEDP1072	7-Methylguanosine	Nucleotide And Its metabolites	Nucleotide And Its metabolites	298.1	297.107	[M+H]+	C11H15N5O5	469056	146593	520943	186012	354602	357136	357733	342690	566928	237897	347113	219928	308760	461962	181122	221781	311598	390730	395129	360502	268648	-	HMDB0001107	135445750	20244-86-4	20794	6008	-
MEDP0299	7-Methyluric Acid	Amino acid and Its metabolites	Amino acid derivatives	183	182.044	[M+H]+	C6H6N4O3	1.57512e+06	1.78328e+06	1.596e+06	1.55729e+06	1.6657e+06	1.76293e+06	1.81755e+06	1.81764e+06	1.90886e+06	1.7704e+06	1.85736e+06	1.87635e+06	1.92511e+06	1.23885e+06	1.28326e+06	1.8837e+06	1.89807e+06	1.92705e+06	1.57131e+06	1.77318e+06	1.88084e+06	C16355	HMDB0011107	69160	612-37-3	149744	-	ko00232
MEDP1201	8,8a-deoxy-oleane	Others	Others	373.3	372.251	[M+H]+	C20H36O6	158210	147407	137226	105432	149284	120464	167931	165141	224841	88129.9	162261	162091	420402	105542	142424	108940	171918	107646	144310	170451	160789	C11989	-	14150	53428-54-9	-	-	ko01100
MEDN1398	8-Aminooctanoic Acid	Organic acid And Its derivatives	Organic acid And Its derivatives	158.1	159.126	[M-H]-	C8H17NO2	939127	531013	630714	533452	763294	628761	682955	713549	1.14182e+06	710132	681218	657025	536074	762571	554878	544742	529312	640833	756019	602771	548420	-	HMDB0000991	66085	1002-57-9	75145	5923	-
MEDP1498	8-Azaguanine	Nucleotide And Its metabolites	Nucleotide And Its metabolites	153	152.045	[M+H]+	C4H4N6O	191269	150355	234036	118730	164071	310476	137682	154812	315949	188959	192258	211946	199666	371565	235243	247198	296571	263985	185795	202773	294627	-	-	135403646	134-58-7	-	-	-
MEDP2089	8-Hydroxy-7-methoxycoumarin	Benzene and substituted derivatives	Phenolics	193.1	192.042	[M+H]+	C10H8O4	68742.2	79043.5	75384.5	72325.8	73689.1	58804.9	70669.4	77594.5	73933.6	84461.3	121980	102166	88304.2	68999.5	68553.5	77757.8	72637.4	67085	96264.6	63801.2	91326	-	HMDB0030692	146487	19492-03-6	-	-	-
MEDP0760	9-Fluorenone	Aldehyde,Ketones,Esters	Ketones	181.1	180.058	[M+H]+	C13H8O	32740.9	26222.9	45194.9	51534.9	95875.5	33795.1	88231.5	43361.1	73974.4	49077.1	60462	92299.6	71654.1	41131.4	44684.2	28545.4	53757.6	72955.2	46601.2	53631.4	38353.9	C06712	-	10241	486-25-9	-	-	ko01100
MEDP1170	9-Octadecenal	Aldehyde,Ketones,Esters	Aldehydes	267.258	266.261	[M+H]+	C18H34O	561714	633134	648310	538448	596756	711662	624022	727268	757181	704822	1.05857e+06	878477	846504	899327	938909	727689	876798	840279	479939	763726	833363	-	HMDB0030965	5283381	5090-41-5	417823	-	-
MEDN0537	ADP-ribose	Nucleotide And Its metabolites	Nucleotide And Its metabolites	558.1	559.072	[M-H]-	C15H23N5O14P2	2.99489e+07	1.16708e+07	1.22178e+07	1.18804e+07	1.18295e+07	8.19274e+06	8.58553e+06	2.54466e+07	2.66883e+07	1.39573e+07	2.21196e+07	3.61888e+06	3.18434e+07	1.18767e+07	1.97123e+07	1.87037e+07	1.82522e+07	1.98302e+07	28985186	1.45517e+07	1.67642e+07	C00301	HMDB0001178	6059	20762-30-5	16960	6059	ko00230,ko01100
MEDP2136	Abietic acid	Others	Others	303.2	302.225	[M+H]+	C20H30O2	11574.8	1227.34	4.30682e+06	113294	6.86435e+06	10846.9	5177.22	1505.1	5.55771e+06	255012	73805.8	5978.41	106638	2414.38	1191.89	552.479	395631	196358	872823	1.03789e+06	1.33923e+06	C06087	-	10569	514-10-3	-	-	ko01100
MEDN1518	Acetylvaline	Amino acid and Its metabolites	Amino acid derivatives	158.1	159.09	[M-H]-	C7H13NO3	24730.1	18054.7	22120.7	13826.9	21302.5	20307.7	24377.3	25361.2	14578.1	16384.5	21594.4	13078.2	19512.5	29322.2	11022.9	8507.94	20025.1	24087.4	18248.1	20615.5	10987.9	-	HMDB0011757	66789	96-81-1	-	-	-
MEDP1740	Acrylamide	Alcohol and amines	Amines	72	71.0371	[M+H]+	C3H5NO	2.42386e+06	1.4419e+06	2.75741e+06	1.73158e+06	1.87634e+06	4.61014e+06	3.98775e+06	2.00056e+06	6.64414e+06	2.20231e+06	3.81149e+06	1.44679e+06	1.96916e+06	6.91166e+06	3.77262e+06	1.33445e+06	2.04095e+06	6.34155e+06	4.5929e+06	4.64601e+06	3.21078e+06	C01659	HMDB0004296	6579	79-06-1	28619	-	-
MEDP0160	Adenosine	Nucleotide And Its metabolites	Nucleotide And Its metabolites	268.1	267.097	[M+H]+	C10H13N5O4	1.29205e+07	1.46223e+07	9.00217e+07	2.0242e+07	1.61116e+07	5.87515e+07	3.74946e+07	6.60383e+07	5.48625e+07	1.33692e+07	2.35151e+07	2.507e+07	1.80398e+07	6.38401e+07	6.36396e+07	2.71e+07	1.76847e+07	1.01451e+08	2.58607e+07	3.89671e+07	4.55074e+07	C00212	HMDB0000050	60961	58-61-7	16335	86	ko00230,ko01100,ko01232,ko02010,ko04022,ko04024,ko04071,ko04080,ko04270,ko04923,ko04924,ko05012,ko05032,ko05034
MEDP0161	Adenosine 5'-Diphosphate（ADP）	Nucleotide And Its metabolites	Nucleotide And Its metabolites	428	427.029	[M+H]+	C10H15N5O10P2	1.53946e+07	8.14403e+06	2.19919e+07	1.11072e+07	1.45948e+07	1.40069e+07	8.06622e+06	1.69347e+07	1.96501e+07	1.0434e+07	1.15013e+07	1.31897e+07	2.11402e+07	7.28526e+06	6.74936e+06	1.5451e+07	1.64049e+07	8.86256e+06	8.33936e+06	1.11962e+07	1.53175e+07	C00008	HMDB0001341	6022	58-64-0	16761	6175	ko00190,ko00230,ko01100,ko01232,ko01240,ko04068,ko04080,ko04142,ko04152,ko04611,ko04714,ko04742,ko04924,ko05012,ko05014,ko05022
MEDN0153	Adenosine 5'-Monophosphate	Nucleotide And Its metabolites	Nucleotide And Its metabolites	346.1	347.063	[M-H]-	C10H14N5O7P	3.25682e+06	3.14418e+06	4.46423e+06	4.60718e+06	4.17724e+06	4.82959e+06	6.7989e+06	5.78209e+06	4.31613e+06	3.77435e+06	5.45005e+06	1.97891e+06	8.22346e+06	2.7498e+06	4.2768e+06	4.15275e+06	6.11098e+06	9.92824e+06	4.29553e+06	2.70629e+06	5.86152e+06	C00020	HMDB0000045	6083	61-19-8	16027	5111	ko00230,ko01100,ko01232,ko01240,ko01523,ko04022,ko04024,ko04068,ko04150,ko04151,ko04152,ko04211,ko04740,ko04742,ko04923,ko04924,ko04925,ko04927,ko04928,ko04934,ko05012,ko05022,ko05032
MEDN1332	Adenosine-5'-Diphosphoglucose	Nucleotide And Its metabolites	Nucleotide And Its metabolites	588	589.082	[M-H]-	C16H25N5O15P2	132500	45888.2	34578.1	25308.1	47738.9	44284.6	57425	63981.6	213430	79007.1	63419.4	105798	102573	299138	71477.5	59339.8	24052.7	86294.9	86276.1	41029.1	93993.2	-	-	16218835	102129-65-7	-	-	-
MEDN1519	Adenosine 5'-triphosphate（ATP）	Nucleotide And Its metabolites	Nucleotide And Its metabolites	506	506.996	[M-H]-	C10H16N5O13P3	5.35167e+06	903270	9.1161e+06	1.1633e+06	6.42996e+06	3.40875e+06	4.01016e+06	6.56669e+06	7.09194e+06	3.05855e+06	7.3614e+06	3.2516e+06	7.66566e+06	1.27769e+07	6.07139e+06	2.8883e+06	7.77519e+06	1.46288e+07	3.06542e+06	3.25331e+06	4.92136e+06	C00002	HMDB0000538	5957	10168-83-9	15422	5523	ko00190,ko00230,ko01100,ko01232,ko01240,ko04020,ko04066,ko04080,ko04142,ko04217,ko04611,ko04621,ko04714,ko04721,ko04742,ko04750,ko04911,ko04917,ko04924,ko04930,ko05012,ko05022,ko05133,ko05410,ko05415
MEDN0299	Adipic Acid	Organic acid And Its derivatives	Organic acid And Its derivatives	145.1	146.058	[M-H]-	C6H10O4	53473.8	68457.7	53506.1	70237.5	79585.9	77539.4	131046	120276	53454.8	81409.8	63137.3	111872	144571	81421.6	66180.1	83572.2	89922.6	115881	54665.8	61041.6	73286.6	C06104	HMDB0000448	196	124-04-9	30832	115	ko01100
MEDP1741	Agmatine	Alcohol and amines	Polyamines	131.1	130.122	[M+H]+	C5H14N4	8.56048e+06	6.44469e+06	8.39725e+06	5.9797e+06	6.06921e+06	6.49382e+06	6.31687e+06	7.11892e+06	6.85661e+06	5.95397e+06	6.38813e+06	6.17649e+06	5.63294e+06	6.13138e+06	5.20609e+06	6.11783e+06	6.10143e+06	5.20303e+06	5.70813e+06	6.12987e+06	5.71502e+06	C00179	HMDB0001432	199	306-60-5	17431	3523	ko00330,ko01100
MEDN0036	Ala-Ala	Amino acid and Its metabolites	Small Peptide	159.1	160.085	[M-H]-	C6H12N2O3	33899.9	75920.5	49747	76461.9	31290.1	41595.9	50854.2	44371.4	47886.9	54026.3	68987.7	49189.9	36019.5	66416.6	14965.2	20661.3	41484	51366	33004.7	43074.7	49459.4	C00993	HMDB0003459	5484352	1948-31-8	16576	6937	ko00470,ko01100
MEDP2317	Ala-Arg	Amino acid and Its metabolites	Small Peptide	246.2	245.148	[M+H]+	C9H19N5O3	185140	124775	80367	62360.1	82342	38883.9	99493.2	243284	145520	35326.9	84420.3	181669	72737.5	52523.8	185188	84597.7	55654.6	131564	103203	75492.8	100732	-	-	446132	16709-12-9	-	-	-
MEDN1925	Ala-Glu	Amino acid and Its metabolites	Small Peptide	217.1	218.09	[M-H]-	C8H14N2O5	126141	172964	246995	148452	157715	205540	265168	197360	264606	229720	280992	243557	221731	325077	186720	90770.6	189531	248656	170577	191988	191308	C20958	HMDB0028686	128841	13187-90-1	61565	-	-
MEDP2554	Ala-His	Amino acid and Its metabolites	Small Peptide	227.1	226.107	[M+H]+	C9H14N4O3	4.86012e+08	3.35571e+08	3.89592e+08	2.94429e+08	3.38087e+08	3.9466e+08	3.31351e+08	3.3453e+08	4.29992e+08	3.05518e+08	419414177	4.23737e+08	3.92933e+08	3.96556e+08	4.29693e+08	3.52053e+08	431985984	3.68269e+08	3.6218e+08	3.57484e+08	4.93325e+08	-	HMDB0028689	9837455	3253-17-6	73771	-	-
MEDP0087	Ala-Lys	Amino acid and Its metabolites	Amino acid derivatives	218.1	217.14	[M+H]+	C9H19N3O3	3.36561e+06	1.50509e+06	3.75344e+06	1.94353e+06	2.52045e+06	2.29557e+06	2.09298e+06	2.82331e+06	2.98904e+06	1.34746e+06	2.11189e+06	1.79628e+06	2.68766e+06	2.58572e+06	1.84973e+06	1.85723e+06	3.12069e+06	2.12424e+06	1.84755e+06	2.33341e+06	3.23851e+06	-	HMDB0028692	7016106	6366-77-4	132403	-	-
MEDP1742	Ala-Phe	Amino acid and Its metabolites	Small Peptide	237.1	236.116	[M+H]+	C12H16N2O3	23763	20692.9	31348.8	17427.8	33308.6	27863.7	17862.3	16957.1	22792.5	6847.71	23000.1	18729.1	35571.6	19403.6	15223.5	4817.88	14488.4	5882.17	20988.9	26174.9	27756.6	-	HMDB0028694	96814	3061-90-3	73807	-	-
MEDP2365	Ala-Pro	Amino acid and Its metabolites	Small Peptide	187.1	186.1	[M+H]+	C8H14N2O3	1.43594e+06	1.41118e+06	1.21765e+06	2.01891e+06	1.42209e+06	1.95451e+06	1.66383e+06	884229	1.32202e+06	1.85658e+06	1.1609e+06	1.0192e+06	1.41088e+06	904449	1.30176e+06	1.0673e+06	1.13338e+06	628974	1.37851e+06	1.60654e+06	1.25962e+06	-	HMDB0028695	83525	13485-59-1	73393	-	-
MEDN2100	Ala-Ser	Amino acid and Its metabolites	Small Peptide	175.1	176.08	[M-H]-	C6H12N2O4	43110.4	24774.6	18625.9	44928.9	10600.4	10199.8	21761.1	21399.1	33577.8	38662.1	12843.5	13223.2	20729.4	20873.8	24415.3	64268.5	18463.6	11692.5	26811.8	11434.5	24531.8	-	-	1549433	3303-41-1	-	-	-
MEDN2101	Aldehydo-D-altrose	Carbohydrates and Its metabolites	Sugars	179.1	180.064	[M-H]-	C6H12O6	287473	441706	583118	276578	223058	157404	262497	420826	90807.3	276777	326683	305940	282245	418872	371346	170747	217379	280611	349252	393807	355965	-	-	94780	1990-29-0	-	-	-
MEDN1476	Allantoic acid	Amino acid and Its metabolites	Amino acid derivatives	175	176.054	[M-H]-	C4H8N4O4	268544	145262	352379	169398	319120	340161	172352	306855	193382	173894	190015	183680	312562	275016	239362	202357	222805	338773	289191	219804	248106	C00499	HMDB0001209	203	99-16-1	30837	343	ko00230,ko01100
MEDN0032	Allantoin	Organic acid And Its derivatives	Organic acid And Its derivatives	157	158.044	[M-H]-	C4H6N4O3	443249	377359	352328	431684	448174	408242	315071	391329	477810	476780	462002	458553	475820	396385	474212	492373	472491	477055	490580	336100	489569	C01551	HMDB0000462	204	97-59-6	15676	89	-
MEDP1093	Allopurinol	Nucleotide And Its metabolites	Nucleotide And Its metabolites	137	136.038	[M+H]+	C5H4N4O	8.87433e+07	2.35494e+07	3.55316e+07	2.18702e+07	3.91824e+07	4.0669e+07	2.91108e+07	6.41798e+07	7.94633e+07	2.68135e+07	3.13329e+07	4.76229e+07	2.34024e+07	6.14479e+07	6.02391e+07	3.51945e+07	3.61944e+07	9.80469e+07	4.45966e+07	3.27921e+07	5.1615e+07	D00224	HMDB0014581	135401907	315-30-0	40279	-	ko04976
MEDN0487	Allysine	Amino acid and Its metabolites	Amino acid	144.1	145.074	[M-H]-	C6H11NO3	31325	50706.7	22080.8	42982.8	46345.6	27265.4	24478.2	40380.8	37695	19607.9	28127.3	26585.8	28744.4	34297.3	28931.9	11917.8	33307.7	30283.3	36076.1	24958.1	24063.9	-	HMDB0001263	207	1962-83-0	17027	6118	-
MEDP2384	Alternaria	Others	Medicine	259.1	258.052	[M+H]+	C14H10O5	602853	524304	290001	382978	418380	165623	382730	1.19223e+06	441511	416930	375842	1.35741e+06	329779	339237	178908	1.26974e+06	875916	424437	318993	322059	295104	C16838	HMDB0030831	5359485	641-38-3	64983	-	-
MEDP2002	Aminolevulinic acid	Organic acid And Its derivatives	Organic acid And Its derivatives	132.1	131.058	[M+H]+	C5H9NO3	1.57586e+07	1.804e+07	1.90487e+07	2.05843e+07	2.98954e+07	3.01148e+07	3.86011e+07	1.96512e+07	2.34344e+07	2.15348e+07	1.66697e+07	1.9188e+07	1.9028e+07	2.84856e+07	2.74727e+07	1.08029e+07	2.92759e+07	2.03396e+07	2.97127e+07	2.99581e+07	2.6282e+07	C00430	HMDB0001149	137	106-60-5	17549	6037	ko00260,ko00860,ko01100,ko01240,ko02010
MEDN0478	Aminomalonic Acid	Organic acid And Its derivatives	Organic acid And Its derivatives	118	119.022	[M-H]-	C3H5NO4	5.65412e+06	3.13819e+06	7.9578e+06	3.57784e+06	5.60753e+06	6.26057e+06	6.09711e+06	5.82068e+06	6.63154e+06	4.01111e+06	5.47417e+06	3.85456e+06	6.00039e+06	7.22322e+06	4.03952e+06	3.57764e+06	6.92539e+06	6.63879e+06	5.75292e+06	5.24822e+06	5.49866e+06	C00872	HMDB0001147	100714	1068-84-4	17475	-	-
MEDP2349	Ammeline	Heterocyclic compounds	Heterocyclic compounds	128.1	127.049	[M+H]+	C3H5N5O	570640	466065	342722	378552	379378	395134	379853	457867	339745	460659	402316	373713	379791	323897	330143	338903	368936	335808	344346	367460	282636	C08733	-	135408770	645-92-1	-	-	-
MEDP2059	Androstenediol	Hormones and hormone related compounds	Hormones and hormone related compounds	291.231	290.225	[M+H]+	C19H30O2	1.85282e+06	1.91074e+06	1.79033e+06	1.99329e+06	2.24383e+06	1.87786e+06	2.13053e+06	1.78264e+06	1.60674e+06	1.71005e+06	2.13809e+06	1.95368e+06	1.67672e+06	1.7701e+06	2.02363e+06	1.90865e+06	2.14424e+06	2.23216e+06	2.1872e+06	1.89342e+06	1.85472e+06	C04295	HMDB0003818	10634	521-17-5	2710	6983	ko00140,ko04913
MEDP1644	Aniline	Alcohol and amines	Amines	94.1	93.0578	[M+H]+	C6H7N	204229	183867	140441	172789	194787	161025	159877	209979	181453	111903	197210	126252	186161	180856	152438	165823	122496	169551	139683	117465	164274	C00292	HMDB0003012	6115	62-53-3	17296	489	-
MEDP1480	Anserine	Amino acid and Its metabolites	Small Peptide	241	240.122	[M+H]+	C10H16N4O3	237359008	1.90842e+08	2.66405e+08	2.29264e+08	276205226	2.32273e+08	243856906	1.61013e+08	3.07652e+08	2.41179e+08	263960929	2.26009e+08	3.03802e+08	2.52575e+08	1.27844e+08	2.82957e+08	3.04087e+08	2.73609e+08	2.1778e+08	253401865	2.06266e+08	C01262	HMDB0000194	112072	584-85-0	18323	5209	ko00340,ko00410,ko01100
MEDP2315	Arg-Ala	Amino acid and Its metabolites	Small Peptide	246.2	245.149	[M+H]+	C9H19N5O3	651099	256423	59374.7	39767.5	9	337269	586899	1.05602e+06	487670	177783	59298.1	487681	81055.9	421683	408646	324648	162644	472852	196150	393503	416018	-	-	7020333	40968-45-4	-	-	-
MEDP2558	Arg-Gly	Amino acid and Its metabolites	Small Peptide	232.1	231.133	[M+H]+	C8H17N5O3	25109.2	11164.4	16486.4	49005.6	35965.1	27324.2	24133.2	13039.5	32073.7	34269.2	36964.6	56436.2	39469.7	19832.6	26881.6	21546.1	41278.3	29975.9	37557.1	26865.1	22934.8	-	HMDB0028709	142765	108347-93-9	-	-	-
MEDP1850	Arg-Leu	Amino acid and Its metabolites	Small Peptide	288.2	287.196	[M+H]+	C12H25N5O3	101159	62674.3	78511.4	62808.6	46924.5	58687.8	79972.8	79934.5	79104	43873.5	102487	59908.5	42164.2	60119.3	82095	33703.6	61152.2	105171	101770	48538.4	70721.3	-	HMDB0028713	6992563	1188-24-5	73815	-	-
MEDP2492	Arg-Ser	Amino acid and Its metabolites	Small Peptide	262.1	261.144	[M+H]+	C9H19N5O4	197415	184182	182288	164182	149107	186959	143621	191256	165954	214038	168570	190943	142863	147420	217393	132393	168938	144112	218567	189336	167980	-	-	7021454	-	-	-	-
MEDN0499	Argininosuccinic acid	Organic acid And Its derivatives	Organic acid And Its derivatives	289.1	290.123	[M-H]-	C10H18N4O6	1.44726e+06	1.2383e+06	555033	1.24332e+06	1.1938e+06	911156	1.46272e+06	1.35843e+06	802773	1.05846e+06	713944	1.28434e+06	1.06614e+06	960539	1.08295e+06	1.09853e+06	880263	800984	1.28982e+06	1.18414e+06	1.13339e+06	C03406	HMDB0000052	16950	2387-71-5	15682	5115	ko00220,ko00250,ko01100,ko01230
MEDP2593	Asn-Arg	Amino acid and Its metabolites	Small Peptide	289.2	288.154	[M+H]+	C10H20N6O4	53800.9	54239.9	33413.5	45081.8	21662.6	28781.2	41945.7	41844.9	38095.1	33599.6	38469.6	12575.7	32498.9	47644.6	10798.4	50859.3	28655.3	14289	50132.9	39620.3	24731.4	-	HMDB0028725	9835593	2478-01-5	-	-	-
MEDN2127	Asn-Gln	Amino acid and Its metabolites	Small Peptide	259.1	260.113	[M-H]-	C9H16N4O5	489202	462783	249921	336860	490791	420427	472072	468568	315960	445239	297103	433676	367576	251114	405289	379897	274479	409726	383226	433098	395089	-	HMDB0028729	446922	14608-83-4	73421	-	-
MEDN1922	Asn-Glu	Amino acid and Its metabolites	Small Peptide	260.1	261.096	[M-H]-	C9H15N3O6	123546	103639	142196	96947.6	87580.1	104070	110400	168441	86666.5	88043	99340.4	100864	102556	117259	134293	83555.5	101254	115330	103285	74259	137265	-	HMDB0028730	7019991	20917-58-2	73824	-	-
MEDP2571	Asn-Ile	Amino acid and Its metabolites	Small Peptide	246.2	245.137	[M+H]+	C10H19N3O4	151108	48768.5	105721	76483.7	123808	79167.3	76935	90816	191579	115489	109479	60911.2	98092.1	162090	74960.4	78012.1	73874.6	133139	66647.6	123108	108069	-	HMDB0028734	56991460	438533-59-6	141421	-	-
MEDP2505	Asn-Met	Amino acid and Its metabolites	Small Peptide	264.1	263.094	[M+H]+	C9H17N3O4S	227181	188559	158254	231125	253961	208369	246214	188464	222835	247844	251171	233974	305997	173430	99676.5	188960	234382	93074.5	320904	280665	151232	-	-	9813901	-	-	-	-
MEDN1936	Asn-Pro	Amino acid and Its metabolites	Small Peptide	228.1	229.106	[M-H]-	C9H15N3O4	16755.7	14308.5	20661.6	12074.7	15137.9	11912.9	15846.2	17139.7	18293.8	8049.88	4929.15	15893.3	10226.4	13153	21065.1	18423.3	28742.5	10668	18810.6	25059.1	21039.1	-	-	-	-	-	-	-
MEDP2328	Asn-Trp	Amino acid and Its metabolites	Small Peptide	319.1	318.132	[M+H]+	C15H18N4O4	56143.7	26047.7	36942.3	30778.9	33349.1	35733.1	25947.1	33947.6	40145.6	14862.7	22887.2	45381.6	64139.5	24212.4	9625.17	17214	33098.2	30610.1	20356.6	37062.7	15725	-	-	18218187	-	-	-	-
MEDN2131	Asp-Glu	Amino acid and Its metabolites	Small Peptide	261.1	262.081	[M-H]-	C9H14N2O7	158604	70836.3	149227	48904.7	118878	135204	134721	171046	107406	61030.1	118189	112175	159524	311373	151424	96646.7	218141	210082	139525	142276	160447	-	-	151403	6157-06-8	-	-	-
MEDN1933	Asp-Gly	Amino acid and Its metabolites	Small Peptide	189.1	190.15	[M-H]-	C6H10N2O5	159171	198687	163394	328031	173391	185479	134032	252772	245246	369518	161223	112148	193906	85696.5	206983	120687	186223	242326	232753	138921	218584	D81931	-	151148	3790-51-0	-	-	-
MEDP2438	Asp-Ile	Amino acid and Its metabolites	Small Peptide	247.1	246.12	[M+H]+	C10H18N2O5	443151	115253	595677	250708	465639	336630	365508	509466	527375	295474	397665	227178	440491	566908	270799	348656	391677	499177	364470	302567	339619	-	-	21845165	-	-	-	-
MEDP2437	Asp-Leu	Amino acid and Its metabolites	Small Peptide	247.1	246.122	[M+H]+	C10H18N2O5	443151	115253	595677	250708	465639	336630	365508	509466	527375	295474	397665	227178	440491	566908	270799	348656	391677	499177	364470	302567	339619	D81932	-	6992367	3062-14-4	-	-	-
MEDN2130	Asp-Lys	Amino acid and Its metabolites	Small Peptide	260.1	261.133	[M-H]-	C10H19N3O5	82688.2	67660.9	94515.8	57083.3	114790	108082	60495.1	117719	82663	58613.8	77923.1	62579.3	85197.6	82033.5	105388	59679.6	53043.9	107423	75468.1	96841.4	99949.5	-	HMDB0004987	6427003	5891-51-0	73829	-	-
MEDP1744	Astaxanthin	Others	Others	597	596.387	[M+H]+	C40H52O4	3.85332e+07	3.75736e+07	3.59392e+07	3.45077e+07	3.61025e+07	3.69726e+07	3.35433e+07	4.01301e+07	4.00426e+07	3.64867e+07	4.13949e+07	3.65169e+07	3.91133e+07	3.82342e+07	3.66553e+07	4.32706e+07	4.00435e+07	4.24136e+07	3.18259e+07	3.72974e+07	4.25979e+07	C08580	HMDB0002204	5281224	472-61-7	40968	3671	-
MEDP1359	Asterina-330	Amino acid and Its metabolites	Amino acid derivatives	289.1	288.132	[M+H]+	C12H20N2O6	220084	223035	227617	343522	323544	9	319576	84051.1	179575	295177	281156	294975	353031	189983	129991	337201	237903	299205	234418	260397	188894	-	-	13194807	-	-	-	-
MEDN0300	Azelaic Acid	Organic acid And Its derivatives	Organic acid And Its derivatives	187.1	188.105	[M-H]-	C9H16O4	878939	807657	820683	853839	893042	930089	1.41394e+06	884442	833097	879945	987055	974273	1.01603e+06	884790	865350	881627	1.04097e+06	1.32071e+06	828506	779425	882874	C08261	HMDB0000784	2266	123-99-9	48131	5750	-
MEDN1649	Barbital	Heterocyclic compounds	Heterocyclic compounds	183.1	184.085	[M-H]-	C8H12N2O3	9.52967e+06	1.00694e+07	1.07882e+07	9.60985e+06	1.00638e+07	1.02892e+07	1.06588e+07	9.50802e+06	1.01727e+07	9.6577e+06	1.00863e+07	1.02995e+07	1.02225e+07	1.17791e+07	9.70817e+06	1.0431e+07	1.22629e+07	1.16849e+07	1.09232e+07	1.21768e+07	1.06735e+07	D01740	HMDB0062202	2294	57-44-3	-	-	-
MEDP1033	Benzaldehyde	Benzene and substituted derivatives	Benzene and substituted derivatives	107	106.042	[M+H]+	C7H6O	5.15199e+06	5.16533e+06	5.31867e+06	4.26023e+06	4.74682e+06	5.29428e+06	5.23501e+06	6.92612e+06	5.49889e+06	5.51263e+06	5.95215e+06	4.76373e+06	4.5642e+06	6.33288e+06	6.22156e+06	5.10644e+06	5.60697e+06	6.70979e+06	5.97451e+06	5.75925e+06	4.73374e+06	C00261	HMDB0006115	240	100-52-7	17169	-	ko01100
MEDN0084	Benzoic Acid	Benzene and substituted derivatives	Benzene and substituted derivatives	121	122.037	[M-H]-	C7H6O2	2.5836e+06	7.44446e+06	5.25368e+06	5.1472e+06	5.52393e+06	5.46776e+06	4.6406e+06	6.77547e+06	6.11861e+06	4.35169e+06	6.62232e+06	6.29462e+06	8.7988e+06	6.05943e+06	5.58608e+06	4.05425e+06	6.79208e+06	1.15414e+07	1.92775e+06	1.96866e+06	1.96632e+06	C00180	HMDB0001870	243	65-85-0	30746	1297	ko01100
MEDP0039	Betaine	Others	Others	118.1	117.079	[M+H]+	C5H11NO2	1.25331e+08	1.3347e+08	1.60249e+08	1.28074e+08	174566756	2.18802e+07	1.43381e+08	1.45894e+08	1.15357e+08	1.24161e+08	1.37978e+08	1.2548e+08	1.81826e+08	1.04615e+08	3.41792e+07	1.0879e+08	1.38869e+08	1.5343e+08	1.59557e+08	1.57239e+08	6.61904e+07	C00719	HMDB0000043	247	107-43-7	17750	287	ko00260,ko01100,ko02010
MEDP1818	Bicine	Organic acid And Its derivatives	Organic acid And Its derivatives	164.1	163.084	[M+H]+	C6H13NO4	166440	275999	615890	274180	384704	413417	324291	327182	230330	344091	73582.3	354710	167057	282856	307476	114581	275002	328908	265774	326389	476199	-	HMDB0011727	8761	150-25-4	39066	-	-
MEDP1196	Biotinamide	Alcohol and amines	Polyamines	244.1	243.104	[M+H]+	C10H17N3O2S	5.19067e+06	1.07726e+06	3.95393e+06	1.80151e+06	3.98036e+06	4.28777e+06	2.7689e+06	3.99504e+06	4.68548e+06	1.6614e+06	3.17404e+06	1.49449e+06	3.59898e+06	8.22041e+06	1.97628e+06	2.10221e+06	4.37476e+06	5.79484e+06	4.1859e+06	3.83764e+06	3.47163e+06	C01893	HMDB0001458	5006	6929-42-6	16615	6255	-
MEDP1171	Butenoyl-PAF	Others	Others	550.4	549.379	[M+H]+	C28H56NO7P	21671.2	25983.1	28468.2	13954.9	28620.1	30790.2	12032.1	12652.6	24903.6	8702.24	21717.5	17876.4	14056.9	28866.8	14756.2	29551.3	29806.5	27941.1	27623.4	26709.9	26292.6	-	-	45138381	-	-	-	-
MEDP0677	Butylamine	Alcohol and amines	Amines	74.1	73.0891	[M+H]+	C4H11N	1.6998e+06	1.2439e+06	1.83715e+06	1.76302e+06	1.60474e+06	1.42908e+06	1.398e+06	1.27429e+06	1.57139e+06	1.88619e+06	1.46637e+06	1.60889e+06	1.85854e+06	1.73812e+06	1.29514e+06	1.58647e+06	1.42142e+06	1.22477e+06	1.41293e+06	1.81106e+06	1.67522e+06	-	HMDB0031321	8007	109-73-9	43799	-	-
MEDN0301	Caffeic Acid	Organic acid And Its derivatives	Organic acid And Its derivatives	179	180.042	[M-H]-	C9H8O4	230924	91785	166308	101634	182386	164647	157645	144452	139346	111739	126103	108892	125630	186308	102773	78985.4	123227	136640	153825	156502	150811	C01481	HMDB0001964	1549111	331-39-5	16433	-	-
MEDP2626	Caffeic acid methyl ester	Benzene and substituted derivatives	Benzene and substituted derivatives	195.1	194.058	[M+H]+	C10H10O4	381494	342598	390994	376571	312721	350735	335682	305364	331436	386322	349242	316840	296143	340222	334167	324833	378328	299546	332796	356907	338264	-	-	689075	3843-74-1	-	-	-
MEDP1900	Caffeine	Heterocyclic compounds	Heterocyclic compounds	195.1	194.08	[M+H]+	C8H10N4O2	340285	112153	115847	206563	105689	95583.7	86733.8	89837	193846	106880	186276	116506	85857.3	1.56364e+06	222654	108084	259200	161824	233514	190537	214467	C07481	HMDB0001847	2519	58-08-2	27732	1455	ko00232,ko01100
MEDP1646	Caldine	Alcohol and amines	Amines	132.2	131.142	[M+H]+	C6H17N3	89804.9	92285.8	72636.8	71609.1	31282.8	63632.8	46326.7	58668.6	61395.1	52844.4	51426.8	12135.2	83205.2	57830.8	48937.3	41361.5	75308.1	42324.8	112325	75634	67929.4	C03375	-	5942	56-18-8	-	-	ko00330,ko01100
MEDN0615	Carbamoyl phosphate	Organic acid And Its derivatives	Phosphoric acids	140	140.983	[M-H]-	CH4NO5P	802239	952033	644128	841525	901596	803187	1.0384e+06	713548	778890	606434	615836	1.50588e+06	668933	951100	709375	703015	666510	916124	758971	1.01332e+06	625507	C00169	HMDB0001096	278	590-55-6	17672	6002	ko00220,ko00230,ko00240,ko00250,ko00910,ko01100,ko01200,ko01230,ko01240
MEDP1419	Carnitine C10:0	FA	CAR	316.2	315.241	[M+H]+	C17H33NO4	911754	374134	2.31758e+06	1.06016e+06	1.20847e+06	1.05644e+06	2.82126e+06	687530	1.51267e+06	1.21496e+06	3.98814e+06	968563	421091	718263	943935	790164	903299	1.31454e+06	1.27613e+06	1.29479e+06	1.28198e+06	-	-	-	-	-	-	-
MEDP1416	Carnitine C11:0	FA	CAR	330.3	329.257	[M+H]+	C18H35NO4	101635	15811.9	258501	90216.3	73402.5	69276.7	366715	27987.6	55065	76736.3	375576	59889.5	10405.7	40059.7	22378.7	35225.7	40538.5	49558.6	112053	85323.8	120432	-	-	-	-	-	-	-
MEDP1418	Carnitine C11:1	FA	CAR	328.2	327.241	[M+H]+	C18H33NO4	119014	22875.6	317772	113822	90635.4	85750.1	99911.3	45942.3	172724	101939	173113	56644.5	40141.2	63332.5	52142.9	40842.6	30603.4	46790.5	80073.5	90232.9	85442.2	-	-	-	-	-	-	-
MEDP1410	Carnitine C11:DC	FA	CAR	360.3	359.231	[M+H]+	C18H33NO6	114317	92831.9	521455	181962	195655	274428	283951	133653	269522	178884	440519	197293	103435	202716	207117	158595	230217	387140	227728	211958	201855	-	-	-	-	-	-	-
MEDP1409	Carnitine C12-OH	FA	CAR	360.3	359.267	[M+H]+	C19H37NO5	122952	99165	525478	192193	192426	301656	271213	136593	234031	204052	426411	183645	132620	186495	148800	181796	260810	353474	208699	233974	229231	-	-	-	-	-	-	-
MEDP1084	Carnitine C12:0	FA	CAR	344.3	343.272	[M+H]+	C19H37NO4	79782.9	34063.5	241198	124630	110958	141205	244941	103482	191283	142642	358824	99373.7	46704.7	69041.7	84953.2	86399.8	111363	166921	137042	125884	159612	-	-	168381	25518-54-1	-	-	-
MEDP1414	Carnitine C12:1	FA	CAR	342.3	341.257	[M+H]+	C19H35NO4	80142.4	38592	150583	137914	61547	82558.3	108266	85424	40400.8	77158.2	196717	46141.8	20189.3	36465.6	93876.6	46133.3	62508.4	59950.3	78056.9	81087.8	73582.4	-	-	-	-	-	-	-
MEDP1412	Carnitine C13:1	FA	CAR	356.3	355.272	[M+H]+	C20H37NO4	26828.1	5357.59	54270.7	22294	27191.5	13531.8	44067	19703.2	20434.6	18081.8	55926.5	20420	5715.42	13583.9	17028.6	11431.4	9047.17	14687.2	26607.8	19611.4	25490.5	-	-	-	-	-	-	-
MEDP1401	Carnitine C14-OH	FA	CAR	388.3	387.298	[M+H]+	C21H41NO5	13478.5	7944.83	99652.2	25416.7	32085.9	54120	17650.6	33721.1	34801.5	22001.7	24989	13519.3	9501.36	32795.5	29475.2	23572.1	36603.5	63358.9	31067.9	30721.8	38817.8	-	-	-	-	-	-	-
MEDP1405	Carnitine C14:0	FA	CAR	372.3	371.304	[M+H]+	C21H41NO4	401348	277871	1.76537e+06	691034	801277	930164	2.00257e+06	609825	1.02864e+06	896971	3.24928e+06	782286	410095	518378	534523	683387	827483	1.03845e+06	891139	1.01419e+06	955692	-	-	-	-	-	-	-
MEDP1406	Carnitine C14:1	FA	CAR	370.3	369.288	[M+H]+	C21H39NO4	96683.9	45823.8	284648	147870	135449	151488	379884	75121.6	198611	175971	531988	104568	58577.5	77517.4	135229	124713	146740	147480	157443	157441	155744	-	-	-	-	-	-	-
MEDP1402	Carnitine C14:1-OH	FA	CAR	386.3	385.283	[M+H]+	C21H39NO5	23269.1	14726.2	57260.4	24727.3	32371.2	37578.5	73822	22557.2	41113	27864.1	82558.9	28844	21529	9003.46	18626.2	24785.4	34043.6	35673	32344.4	28648.8	49988.8	-	-	-	-	-	-	-
MEDP1529	Carnitine C14:2:DC	FA	CAR	398.3	397.246	[M+H]+	C21H35NO6	239480	95654.5	753858	405234	449470	419363	861990	195149	376218	510733	2.21163e+06	293787	165244	114794	153547	187430	440166	424555	538620	536050	555229	-	-	-	-	-	-	-
MEDP1526	Carnitine C15	FA	CAR	386.3	385.319	[M+H]+	C22H43NO4	197899	17570.8	296602	285895	149716	101441	162834	38799.9	96832.3	112615	338461	85686.7	9905.55	39962.6	58644.3	35281.3	42136.9	78773.5	111585	110311	114171	-	-	-	-	-	-	-
MEDP1403	Carnitine C15:1	FA	CAR	384.3	383.304	[M+H]+	C22H41NO4	7062.05	1323.9	26643.6	16096.5	7738.71	14162.3	26050	5705.24	5453.2	9359.96	29221.9	4347.55	1439.02	966.095	9174.33	6269.32	5713.45	7815.06	5490.42	10030.6	15600.1	-	-	-	-	-	-	-
MEDP1656	Carnitine C16-OH	FA	CAR	416.3	415.33	[M+H]+	C23H45NO5	167797	127606	614094	213669	320830	380355	427700	225222	473677	269721	577964	259913	200929	283275	252673	344752	469932	588690	301507	366007	344710	-	HMDB0013336	71464553	195207-76-2	-	-	-
MEDP1397	Carnitine C16:0	FA	CAR	400.3	399.335	[M+H]+	C23H45NO4	1.84432e+06	1.03158e+06	4.26231e+06	2.13634e+06	2.89924e+06	2.6884e+06	8.67622e+06	2.53953e+06	3.51537e+06	2.60359e+06	1.02029e+07	2.1724e+06	1.68278e+06	2.22243e+06	2.00175e+06	2.87202e+06	3.29875e+06	4.36658e+06	3.21225e+06	3.59236e+06	3.36132e+06	C02990	-	-	-	-	-	ko00071,ko01212
MEDP1398	Carnitine C16:1	FA	CAR	398.3	397.319	[M+H]+	C23H43NO4	126550	67843.5	494029	387458	300328	417067	1.31563e+06	172325	467445	287830	1.84571e+06	302541	177177	146581	227897	184655	431963	513491	515202	565983	531261	-	-	-	-	-	-	-
MEDP1395	Carnitine C17:0	FA	CAR	414.4	413.351	[M+H]+	C24H47NO4	270128	26071.6	1.14252e+06	488315	415197	139458	315672	88779.3	181584	169906	518693	322811	32974.9	52822.6	230505	90963.6	80751.7	91730.4	198921	169727	180674	-	-	-	-	-	-	-
MEDP1530	Carnitine C18-OH	FA	CAR	444.4	443.361	[M+H]+	C25H49NO5	146585	135825	600083	240652	289164	333708	391002	273406	591185	301644	545294	288530	233860	375013	354565	324648	467503	649508	383649	354864	366627	-	-	-	-	-	-	-
MEDP1389	Carnitine C18:0	FA	CAR	428.3	427.366	[M+H]+	C25H49NO4	1.45133e+06	1.20529e+06	4.02447e+06	2.16696e+06	2.72026e+06	2.48995e+06	7.48217e+06	2.28584e+06	4.97252e+06	3.25767e+06	9.79645e+06	2.64678e+06	1.77536e+06	2.17303e+06	2.68347e+06	2.69055e+06	2.82954e+06	3.8646e+06	3.31325e+06	3.43606e+06	3.53525e+06	-	-	-	-	-	-	-
MEDP1390	Carnitine C18:1	FA	CAR	426.4	425.351	[M+H]+	C25H47NO4	1.49162e+06	867079	3.09794e+06	1.71072e+06	2.41008e+06	1.91286e+06	6.71705e+06	1.9431e+06	2.71829e+06	2.20863e+06	9.42822e+06	1.93836e+06	877958	1.21085e+06	1.04973e+06	1.51984e+06	2.0802e+06	2.56325e+06	2.50072e+06	2.57397e+06	2.60164e+06	-	-	-	-	-	-	-
MEDP1528	Carnitine C18:1-OH	FA	CAR	442.4	441.345	[M+H]+	C25H47NO5	75231.6	66859.3	267010	174668	186981	203355	258486	112083	221213	162159	361230	185552	87202.1	94257.6	104527	149913	235305	298029	158198	187839	195257	-	-	-	-	-	-	-
MEDP1391	Carnitine C18:2	FA	CAR	424.3	423.335	[M+H]+	C25H45NO4	92630.1	23895.4	66578.3	45514.4	82177.8	57249.4	186003	139593	108208	52758.1	191414	53514.3	26844.3	91507.4	32257.7	63038.7	92704.8	144898	97879.4	88301.9	67757.8	-	-	-	-	-	-	-
MEDP1387	Carnitine C19:2	FA	CAR	438.4	437.351	[M+H]+	C26H47NO4	188637	219430	263183	154345	170567	280187	180103	185648	133406	177298	184351	140424	158636	214640	196997	176540	156919	167821	213558	174606	201678	-	-	-	-	-	-	-
MEDP1375	Carnitine C20-OH	FA	CAR	472.3	471.392	[M+H]+	C27H53NO5	13541.7	5778.22	25555.8	6958.29	14517.8	25206.1	9863.96	16870.1	32148.6	17701.9	13523.5	12372.4	9045.89	35977.5	43096.4	18126.1	23293.9	72095.2	24344.4	24345.6	29242.8	-	-	-	-	-	-	-
MEDP1380	Carnitine C20:1	FA	CAR	454.4	453.382	[M+H]+	C27H51NO4	108566	64839.6	366004	217135	286000	310008	373110	159345	531835	311100	520552	195968	172934	235282	304009	236476	233628	449554	250301	270520	286364	-	-	-	-	-	-	-
MEDP1533	Carnitine C22:6	FA	CAR	472.3	471.335	[M+H]+	C29H45NO4	13541.7	5778.22	25555.8	6958.29	14517.8	25206.1	9863.96	16870.1	32148.6	17701.9	13523.5	12372.4	9045.89	35977.5	43096.4	18126.1	23293.9	72095.2	24344.4	24345.6	29242.8	-	-	-	-	-	-	-
MEDP0510	Carnitine C2:0	FA	CAR	204.1	203.116	[M+H]+	C9H17NO4	9.52869e+08	7.16736e+08	1151819970	5.9128e+08	9.42951e+08	9.12674e+08	7.94833e+08	8.2144e+08	986402551	7.41044e+08	1033525197	8.87633e+08	9.12649e+08	1332882415	7.85537e+08	7.05228e+08	9.87766e+08	1248369087	9.9953e+08	888709793	8.73375e+08	C02571	HMDB0000201	1	14992-62-2	57589	-	ko04931
MEDP1665	Carnitine C3:0	FA	CAR	218.1	217.131	[M+H]+	C10H19NO4	1.79991e+08	6.05907e+07	1.8049e+08	1.12432e+08	1.96271e+08	2.28167e+08	1.45063e+08	1.56433e+08	1.61068e+08	8.23073e+07	1.5287e+08	9.15893e+07	1.66637e+08	2.17147e+08	1.37414e+08	8.54976e+07	1.51412e+08	1.90957e+08	1.22086e+08	1.43342e+08	1.51572e+08	C03017	HMDB0000824	107738	17298-37-2	28867	5787	-
MEDP1442	Carnitine C4:0	FA	CAR	232.2	231.147	[M+H]+	C11H21NO4	3.42116e+08	1.5533e+08	3.34658e+08	1.1906e+08	2.38214e+08	342620240	167160587	3.01473e+08	3.37602e+08	1.83084e+08	1.84144e+08	1.65907e+08	2.44537e+08	4.10865e+08	2.87209e+08	2.08289e+08	3.32043e+08	4.83192e+08	2.65343e+08	266516636	2.64391e+08	-	HMDB0002013	-	-	21949	6436	-
MEDP1434	Carnitine C4:DC	FA	CAR	262.1	261.121	[M+H]+	C11H19NO6	6.98389e+07	3.19112e+07	5.26902e+07	2.77824e+07	6.01205e+07	4.13584e+07	8.63194e+07	8.4571e+07	6.0861e+07	5.78646e+07	1.17223e+08	6.30839e+07	4.82949e+07	8.07791e+07	2.77032e+07	2.60932e+07	5.28413e+07	69215855	6.24009e+07	7.14326e+07	3.93571e+07	-	-	-	-	-	-	-
MEDP1440	Carnitine C5:0	FA	CAR	246.2	245.163	[M+H]+	C12H23NO4	1.46585e+07	2.64754e+06	1.17406e+07	5.41233e+06	1.20439e+07	9.04536e+06	1.01164e+07	6.2358e+06	8.62233e+06	6.45616e+06	1.45828e+07	4.05281e+06	6.01863e+06	1.20565e+07	6.14977e+06	2.39336e+06	7.42794e+06	1.33434e+07	7.78478e+06	7.91136e+06	7.38726e+06	-	-	-	-	-	-	-
MEDP1441	Carnitine C5:1	FA	CAR	244.2	243.147	[M+H]+	C12H21NO4	4.34556e+06	1.09213e+06	4.9412e+06	1.82991e+06	5.09726e+06	3.58203e+06	3.07585e+06	3.12843e+06	4.84117e+06	2.67521e+06	2.62115e+06	1.71561e+06	2.72209e+06	6.13611e+06	2.48679e+06	2.22648e+06	5.04686e+06	4.71583e+06	3.55972e+06	3.1324e+06	3.44199e+06	-	HMDB0002366	-	-	85520	-	-
MEDP1429	Carnitine C5:DC	FA	CAR	276.2	275.137	[M+H]+	C12H21NO6	1.30828e+06	299572	1.71014e+06	121771	398937	1.52792e+06	223636	778884	788041	262912	339646	419544	456643	2.71852e+06	1.61558e+06	1.03543e+06	2.00107e+06	5.36282e+06	1.12085e+06	1.07172e+06	1.34548e+06	-	-	-	-	-	-	-
MEDP1289	Carnitine C6:0	FA	CAR	260.2	259.178	[M+H]+	C13H25NO4	19056237	6.95174e+06	3.42295e+07	6.72248e+06	1.69128e+07	2.57805e+07	1.85053e+07	1.95314e+07	2.54486e+07	1.30711e+07	1.96786e+07	9.04735e+06	9.53121e+06	3.41831e+07	2.089e+07	1.62923e+07	1.93359e+07	5.76279e+07	1.72797e+07	1.93078e+07	1.84318e+07	-	HMDB0000705	6426853	6418-78-6	70749	5673	-
MEDP1426	Carnitine C6:DC	FA	CAR	290.2	289.153	[M+H]+	C13H23NO6	411840	112182	643792	170409	347821	384578	288252	293341	251351	142741	282501	141486	171477	424854	252616	221588	275861	852490	253453	334623	298046	-	-	-	-	-	-	-
MEDP1425	Carnitine C7-OH	FA	CAR	290.2	289.189	[M+H]+	C14H27NO5	1.00195e+06	271828	1.28047e+06	428364	573992	775542	633979	639276	567583	395742	894252	422387	298897	801065	480770	364380	600936	1.25416e+06	538950	555368	553791	-	-	-	-	-	-	-
MEDP1430	Carnitine C7:0	FA	CAR	274.2	273.194	[M+H]+	C14H27NO4	2.7253e+06	702327	5.04028e+06	2.38211e+06	3.43164e+06	1.13706e+06	3.97395e+06	497319	2.83716e+06	2.33366e+06	6.02965e+06	1.83847e+06	178406	896026	519640	439214	555625	1.34774e+06	2.98114e+06	1.42045e+06	2.63466e+06	-	-	-	-	-	-	-
MEDP1432	Carnitine C7:1	FA	CAR	272.2	271.178	[M+H]+	C14H25NO4	332482	93060.5	373160	99296.4	243186	246424	204203	147165	278853	122956	343949	112114	89372	315530	140409	252443	130562	325435	201314	225933	219007	-	-	-	-	-	-	-
MEDP1431	Carnitine C7:1 Isomer1	FA	CAR	272.2	271.178	[M+H]+	C14H25NO4	294969	90685.9	386236	139192	248125	231929	214161	154869	270936	125038	282486	107560	98861.6	334891	108581	134535	148960	348740	238237	200069	222454	-	-	-	-	-	-	-
MEDP1423	Carnitine C7:DC	FA	CAR	304.2	303.168	[M+H]+	C14H25NO6	71370.8	16000.2	102648	9542.09	23844.9	78509.2	22997.9	37038	32509.4	7874.04	8342.1	36103	16540.3	141869	99536.7	37989	65982.8	280884	57356.5	69344.7	60863.5	-	-	-	-	-	-	-
MEDP1422	Carnitine C8-OH	FA	CAR	304.2	303.205	[M+H]+	C15H29NO5	3.91185e+06	1.43233e+06	7.18239e+06	1.96197e+06	3.60496e+06	4.94504e+06	3.32222e+06	2.41865e+06	3.03591e+06	2.47981e+06	5.36856e+06	2.04695e+06	1.01955e+06	4.55411e+06	3.46693e+06	2.69512e+06	3.52828e+06	7.5715e+06	3.69031e+06	3.44219e+06	3.17694e+06	-	-	-	-	-	-	-
MEDP1427	Carnitine C8:0	FA	CAR	288.1	287.21	[M+H]+	C15H29NO4	3.7574e+06	1.15264e+06	5.70648e+06	2.15086e+06	3.27635e+06	3.37381e+06	5.91919e+06	1.92652e+06	4.28771e+06	2.74713e+06	8.62145e+06	2.18652e+06	1.09295e+06	3.20386e+06	2.80806e+06	1.96189e+06	2.4913e+06	6.21826e+06	3.85632e+06	3.49797e+06	3.20856e+06	-	-	-	-	-	-	-
MEDP1428	Carnitine C8:1	FA	CAR	286.2	285.194	[M+H]+	C15H27NO4	320241	35798.2	233360	146216	170894	87446.2	313879	48944.4	128742	119325	316944	108951	24589.2	73340.9	67660	15987.5	67420.9	121777	146793	103463	100272	-	-	-	-	-	-	-
MEDP1424	Carnitine C9:0	FA	CAR	302.2	301.225	[M+H]+	C16H31NO4	265294	35448.8	801347	333587	231265	115423	205851	77053.3	157336	167578	1.35415e+06	196950	9282.45	70891.6	52174.5	67557.4	87730.1	152333	181331	167773	219664	-	-	-	-	-	-	-
MEDP1415	Carnitine C9:DC	FA	CAR	332.2	331.199	[M+H]+	C16H29NO6	224956	96089.9	303424	85655.2	187075	249461	146736	176935	160977	94201.8	182966	78753	55429.2	204669	167352	110161	125928	500493	187438	163901	120765	-	-	-	-	-	-	-
MEDP0577	Carnitine isoC4:0	FA	CAR	232.1	231.147	[M+H]+	C11H21NO4	3.42116e+08	1.5533e+08	3.34658e+08	1.1906e+08	2.38214e+08	342620240	167160587	3.01473e+08	3.37602e+08	1.83084e+08	1.84144e+08	1.65907e+08	2.44537e+08	4.10865e+08	2.87209e+08	2.08289e+08	3.32043e+08	4.83192e+08	2.65343e+08	266516636	2.64391e+08	-	HMDB0000736	10177002	25518-49-4	84838	5704	-
MEDP1433	Carnitine ph-C1	FA	CAR	266.1	265.131	[M+H]+	C14H19NO4	2.21079e+06	607393	1.39712e+06	740766	1.64705e+06	1.26825e+06	2.49179e+06	2.46151e+06	1.89137e+06	1.18258e+06	1.9699e+06	1.0764e+06	1.38118e+06	2.40835e+06	1.37259e+06	771243	1.42813e+06	2.70368e+06	1.56697e+06	1.98301e+06	1.40967e+06	-	-	-	-	-	-	-
MEDP0618	Carnitine-2-methyl-C4	FA	CAR	246.2	245.163	[M+H]+	C12H23NO4	1.46585e+07	2.64754e+06	1.17406e+07	5.41233e+06	1.20439e+07	9.04536e+06	1.01164e+07	6.2358e+06	8.62233e+06	6.45616e+06	1.45828e+07	4.05281e+06	6.01863e+06	1.20565e+07	6.14977e+06	2.39336e+06	7.42794e+06	1.33434e+07	7.78478e+06	7.91136e+06	7.38726e+06	-	HMDB0000378	6426901	31023-25-3	73026	5367	-
MEDP0892	Catechol	Benzene and substituted derivatives	Phenolics	111.1	110.037	[M+H]+	C6H6O2	2.9887e+06	2.65506e+06	2.61559e+06	2.73422e+06	3.11378e+06	2.98477e+06	2.77581e+06	2.3843e+06	2.35962e+06	3.06239e+06	2.31962e+06	2.51904e+06	3.35515e+06	2.05845e+06	2.44395e+06	2.74438e+06	3.02992e+06	2.4583e+06	2.79244e+06	2.84664e+06	2.82116e+06	C00090	HMDB0000957	289	120-80-9	18135	282	ko01100
MEDP0428	Cholesterol	Hormones and hormone related compounds	Hormones and hormone related compounds	387.1	386.355	[M+H]+	C27H46O	685317	600762	499988	615878	554582	947370	512069	513949	596634	587756	687865	542924	487782	523737	473586	568539	808903	502446	511966	467378	528617	C00187	HMDB0000067	11025495	57-88-5	16113	-	ko00100,ko00120,ko00140,ko00981,ko01100,ko04913,ko04925,ko04927,ko04934,ko04975,ko04976,ko04977,ko04979,ko05200,ko05217,ko05417
MEDN1723	Cholic acid	Bile acids	Bile acids	407.3	408.288	[M-H]-	C24H40O5	175422	203616	178591	69887.9	212733	178061	266651	309345	318872	98255.4	257319	219878	707792	120292	191995	168297	151423	188455	241289	237853	249564	C00695	-	221493	81-25-4	-	-	ko00120,ko01100,ko04976
MEDP1288	Chrysophanol	Benzene and substituted derivatives	Benzene and substituted derivatives	255.1	254.058	[M+H]+	C15H10O4	40933	63904.3	59216.3	42018.4	38075.4	46885.8	51137.3	33440.8	45664.3	42381	43522.3	57696.4	48889.2	49253.8	36910.1	53093.8	60749.6	51186.8	61746.2	48037.8	30757.2	C10315	HMDB0030670	10208	481-74-3	3687	-	-
MEDP1490	Cis-4-Hydroxy-D-Proline	Amino acid and Its metabolites	Amino acid derivatives	132	131.058	[M+H]+	C5H9NO3	1.57586e+07	1.804e+07	1.90487e+07	2.05843e+07	2.98954e+07	3.01148e+07	3.86011e+07	1.96512e+07	2.34344e+07	2.15348e+07	1.66697e+07	1.9188e+07	1.9028e+07	2.84856e+07	2.74727e+07	1.08029e+07	2.92759e+07	2.03396e+07	2.97127e+07	2.99581e+07	2.6282e+07	C03440	HMDB0060460	440014	2584-71-6	16231	-	ko00470,ko01100
MEDN1964	Cis-ACCP	Organic acid And Its derivatives	Phosphoric acids	221.1	222.077	[M-H]-	C7H15N2O4P	26567.7	8919.44	18914.7	6121.72	24028.1	23615	32622.3	30232.7	28326.3	17467.4	36832.4	24356.1	29765.6	36499.8	17921.5	25673.3	24295.8	35100.4	31330.2	26998.1	25880.7	-	-	11333527	777075-44-2	-	-	-
MEDN0203	Cis-Aconitic Acid	Organic acid And Its derivatives	Organic acid And Its derivatives	173	174.016	[M-H]-	C6H6O6	55376.5	65100.9	64868	61556.5	53216.2	45601.5	46351.6	40285.3	52612.6	20507	35901.4	12983.6	26678.2	39731.7	39657.2	41378.1	47609.1	37039.5	48582.6	52592.9	45644.4	C00417	HMDB0000072	643757	585-84-2	32805	5130	ko00020,ko00630,ko00660,ko01100,ko01210
MEDP2344	Cis-L-3-hydroxyproline	Amino acid and Its metabolites	Amino acid derivatives	132.1	131.058	[M+H]+	C5H9NO3	1.57586e+07	1.804e+07	1.90487e+07	2.05843e+07	2.98954e+07	3.01148e+07	3.86011e+07	1.96512e+07	2.34344e+07	2.15348e+07	1.66697e+07	1.9188e+07	1.9028e+07	2.84856e+07	2.74727e+07	1.08029e+07	2.92759e+07	2.03396e+07	2.97127e+07	2.99581e+07	2.6282e+07	C19706	-	7098652	567-35-1	-	-	ko00330
MEDN0206	Citramalic Acid	Organic acid And Its derivatives	Organic acid And Its derivatives	147	148.1	[M-H]-	C5H8O5	240265	412711	202051	210991	173297	188284	169943	181282	1.01469e+06	236748	153010	290359	1.64223e+06	432098	856432	982294	267591	160176	336265	273562	261319	C00815	HMDB0000426	1081	597-44-4	15584	5415	-
MEDN0198	Citric Acid	Organic acid And Its derivatives	Organic acid And Its derivatives	191	192.027	[M-H]-	C6H8O7	3.27028e+07	1.12536e+07	2.35935e+07	7.35627e+06	3.55714e+07	2.01222e+07	5.10864e+07	5.63748e+07	2.45918e+07	1.39273e+07	4.57379e+07	2.53419e+07	2.69077e+07	6.99495e+07	3.97556e+07	1.37844e+07	2.93343e+07	9.40464e+07	2.14812e+07	3.04652e+07	3.07531e+07	C00158	HMDB0000094	311	77-92-9	30769	124	ko00020,ko00250,ko00630,ko01100,ko01200,ko01210,ko01230,ko01240,ko04742,ko04922,ko05230
MEDP1237	Coniferol	Alcohol and amines	Alcohols	181.1	180.079	[M+H]+	C10H12O3	114778	104719	132701	132606	33346.4	153266	87303.2	95262.4	127836	92870.8	112652	84327.2	154089	142823	67430.2	97300.9	140240	89119.9	204660	105198	132418	C00590	HMDB0012915	1549095	458-35-5	17745	-	ko01100
MEDP1006	Creatine	Organic acid And Its derivatives	Organic acid And Its derivatives	132.1	131.07	[M+H]+	C4H9N3O2	7.26676e+08	5.13556e+08	5.05706e+08	5.54502e+08	6.45842e+08	6.63725e+08	6.39084e+08	5.12742e+08	7.67107e+08	5.93838e+08	7.19291e+08	4.98033e+08	5.2282e+08	8.58614e+08	4.20777e+08	4.797e+08	6.86365e+08	6.71326e+08	6.61958e+08	6.78105e+08	6.73776e+08	C00300	HMDB0000064	586	57-00-1	16919	7	ko00260,ko00330,ko01100
MEDP1161	Creatine phosphate	Nucleotide And Its metabolites	Nucleotide And Its metabolites	212	211.036	[M+H]+	C4H10N3O5P	9	9	9	9	9	9	9.90344e+06	2.25435e+06	3.66779e+06	9	9.64971e+06	5.1258e+06	4.63872e+06	3.42623e+06	1.20904e+06	5.38718e+06	4.4238e+06	6.63084e+06	3.56746e+06	4.88003e+06	2.47764e+06	C02305	HMDB0001511	587	67-07-2	17287	6288	ko00330,ko01100
MEDP0305	Creatinine	Organic acid And Its derivatives	Organic acid And Its derivatives	114.1	113.059	[M+H]+	C4H7N3O	3.65904e+06	3.86413e+06	3.54871e+06	3.84398e+06	4.46573e+06	2.82526e+06	3.12182e+06	3.52016e+06	4.20608e+06	4.22872e+06	2.82477e+06	3654791	4.14336e+06	4.17139e+06	3.29542e+06	4.48912e+06	3.49756e+06	3.28009e+06	3.93612e+06	3.74567e+06	3.59676e+06	C00791	HMDB0000562	588	60-27-5	16737	8	ko00330,ko01100
MEDP0603	Cuminaldehyde	Aldehyde,Ketones,Esters	Aldehydes	149.1	148.089	[M+H]+	C10H12O	239192	273905	249796	260803	210139	236617	249720	229552	203177	276184	226419	252362	228303	171203	142455	131216	190480	229848	186716	212449	196897	C06577	HMDB0002214	326	122-03-2	28671	-	ko01100
MEDN1236	Cyclic ADP ribose	Nucleotide And Its metabolites	Nucleotide And Its metabolites	540.1	541.061	[M-H]-	C15H21N5O13P2	4.46819e+06	2.08369e+06	2.66277e+06	2.19761e+06	2.61059e+06	2.65073e+06	1.38175e+06	3.85173e+06	2.34952e+06	2.32166e+06	2.24847e+06	4.28807e+06	5.37363e+06	3.98323e+06	4.42838e+06	4.05105e+06	2.31941e+06	2.3641e+06	2.90707e+06	2.04805e+06	3.0319e+06	C13050	-	583439	119340-53-3	-	-	ko04020,ko04921,ko04970,ko04972
MEDN0421	Cyclic Amp	Nucleotide And Its metabolites	Nucleotide And Its metabolites	328	329.053	[M-H]-	C10H12N5O6P	1.35271e+06	436449	2.1983e+06	586465	1.55865e+06	1.50048e+06	1.1488e+06	1.67374e+06	1.52715e+06	815734	1.4787e+06	1.00647e+06	1.37621e+06	2.24855e+06	1.60342e+06	924732	1.44211e+06	2.58584e+06	997481	1.4426e+06	1.31516e+06	C00575	HMDB0000058	6076	60-92-4	17489	5120	ko00230,ko01100,ko01522,ko04010,ko04014,ko04015,ko04020,ko04022,ko04024,ko04062,ko04072,ko04114,ko04211,ko04213,ko04261,ko04270,ko04340,ko04361,ko04371,ko04540,ko04611,ko04670,ko04710,ko04713,ko04714,ko04720,ko04723,ko04724,ko04725,ko04726,ko04727,ko04728,ko04740,ko04742,ko04750,ko04910,ko04911,ko04912,ko04913,ko04914,ko04915,ko04916,ko04918,ko04919,ko04921,ko04922,ko04923,ko04924,ko04925,ko04926…
MEDP2326	Cyclocreatine	Nucleotide And Its metabolites	Nucleotide And Its metabolites	144.1	143.069	[M+H]+	C5H9N3O2	7.41195e+06	4.97071e+06	6.90657e+06	6.28031e+06	6.03928e+06	5.81025e+06	5.21088e+06	5.16738e+06	6.25868e+06	4.94745e+06	5.91561e+06	6.14777e+06	5.44823e+06	5.12747e+06	4.69876e+06	5.32417e+06	4.92041e+06	5.11663e+06	6.4287e+06	5.70228e+06	5.82138e+06	-	-	2896	35404-50-3	-	-	-
MEDP1933	Cyclopentylglycine	Amino acid and Its metabolites	Amino acid derivatives	144.1	143.095	[M+H]+	C7H13NO2	263854	269249	642232	252167	479552	1.69718e+06	1.36326e+06	2.00695e+06	1.32073e+06	718857	771836	321307	1.44929e+06	1.10937e+06	1.08372e+06	251792	841440	1.69839e+06	1.43322e+06	1.25631e+06	1.35454e+06	-	-	314101	2521-84-8	-	-	-
MEDN1910	Cys-Pro	Amino acid and Its metabolites	Small Peptide	217.1	218.073	[M-H]-	C8H14N2O3S	320823	346651	299635	328629	314665	325638	316279	285435	312093	375676	330021	339121	309833	312540	353701	380895	372967	365136	299530	344730	368629	-	-	3037777	-	-	-	-
MEDP0029	Cysteamine	Alcohol and amines	Polyamines	78	77.03	[M+H]+	C2H7NS	49636.2	30232.2	39704	15765.4	17783.4	23625.6	71803.4	41740.5	38094.4	35695.8	36492.3	14007.7	30119.6	8969.29	24395.1	55174.1	26980	35988.2	29569.6	26207.8	26857.6	C01678	HMDB0002991	6058	60-23-1	17141	3222	ko00430,ko01100
MEDN0822	Cysteine-glutathione disulfide	Amino acid and Its metabolites	Small Peptide	425.1	426.088	[M-H]-	C13H22N4O8S2	137916	491104	323778	329297	246748	466229	154056	145736	262318	321780	201887	408397	134593	164154	520171	498921	129657	180779	153866	140462	211656	-	HMDB0000656	53477713	13081-14-6	143243	5628	-
MEDP1295	Cytarabine	Nucleotide And Its metabolites	Nucleotide And Its metabolites	244.1	243.086	[M+H]+	C9H13N3O5	1.90494e+06	873306	1.25249e+06	474559	747517	332422	1.16323e+06	2.1495e+06	1.32054e+06	559498	661473	1.06629e+06	471289	761077	232162	738556	1.04744e+06	623964	714649	575662	319949	C02961	HMDB0015122	6253	147-94-4	28680	-	-
MEDP0163	Cytidine	Nucleotide And Its metabolites	Nucleotide And Its metabolites	244.1	243.086	[M+H]+	C9H13N3O5	316182	253429	791187	563777	518363	744073	1.46422e+06	548116	1.91008e+06	452331	1.00987e+06	182260	574423	1.60042e+06	478853	280836	822437	2.3763e+06	927722	818344	370989	C00475	HMDB0000089	6175	65-46-3	17562	3376	ko00240,ko01100,ko01232,ko02010
MEDP0877	Cytidine 5'-Diphosphocholine	Nucleotide And Its metabolites	Nucleotide And Its metabolites	489.2	488.107	[M+H]+	C14H26N4O11P2	402974	2.93204e+06	370656	1.89577e+06	283306	713284	688081	291552	330707	1.18584e+06	359407	272843	263745	1.02138e+06	684737	263825	215473	609516	1.02406e+06	868822	402357	C00307	HMDB0001413	13804	987-78-0	16436	6229	ko00552,ko00564,ko01100,ko05231
MEDP1749	Cytidine 5'-diphosphate	Nucleotide And Its metabolites	Nucleotide And Its metabolites	427	403.018	[M+Na]+	C9H15N3O11P2	154751	49529.9	145121	71466.6	94460.4	225904	111502	172296	107044	77556.8	115072	98195.1	57384.6	158626	132049	102478	87995.7	143964	100004	68269.6	84008.5	C00112	-	6132	63-38-7	-	-	ko00240,ko01100,ko01232,ko01240
MEDN1529	Cytidine 5'-monophosphate-N-acetylneuraminic acid（CMP-NANA）	Nucleotide And Its metabolites	Nucleotide And Its metabolites	613.1	614.147	[M-H]-	C20H31N4O16P	87066.6	162358	73190.9	50696.5	113528	61673	91226.7	24902.3	76404.4	86918.5	103876	83611.9	35808.8	43571.5	161947	51533.1	120875	83288.4	130847	85796.6	79660.2	C00128	-	18292	3063-71-6	-	-	ko00520,ko01100,ko01250
MEDN1713	Cytidine-5'-triphosphate	Nucleotide And Its metabolites	Nucleotide And Its metabolites	482	482.985	[M-H]-	C9H16N3O14P3	111813	40045.5	106088	23293.5	87646.2	61421.7	78230	73682	67926.1	80451	133249	96841.5	121805	157713	100810	41760.1	142934	213364	62102.3	61610.3	108810	C00063	HMDB0000082	6176	65-47-4	17677	5136	ko00240,ko00515,ko01100,ko01232,ko01240
MEDN0156	Cytidine-5-Monophosphate	Nucleotide And Its metabolites	Nucleotide And Its metabolites	322	323.052	[M-H]-	C9H14N3O8P	398948	392576	346947	188684	222167	311766	450489	310094	400529	318481	551539	433298	291266	222801	334322	385438	326336	442739	462622	436087	439554	C00055	HMDB0000095	6131	63-37-6	17361	5143	ko00240,ko01100,ko01232
MEDN1612	Cytidine 2',3'-cyclic monophosphoric acid	Nucleotide And Its metabolites	Nucleotide And Its metabolites	304	305.041	[M-H]-	C9H12N3O7P	72160.6	44701.4	100180	47224.9	89591.5	57122.4	68159.4	77034.1	90589.3	50736.9	87752.8	48830.5	38779.5	135807	61888.8	39956.5	81763.4	109961	76325.3	85438.9	75452.6	C02354	HMDB0011691	91746159	633-90-9	-	-	ko00240,ko01100
MEDN1613	Cytochalasin H	Hormones and hormone related compounds	Hormones and hormone related compounds	474.3	493.283	[M-H2O-H]-	C30H39NO5	16347.3	20562.8	20368.7	16286.1	65010.8	28655.7	15427.4	13765.4	12961.3	15617	15361.1	13494.5	12639.7	20922.5	18659.6	14875.9	14369.4	36779.7	12520.5	11226.2	10308.4	-	-	6434468	53760-19-3	-	-	-
MEDP0165	Cytosine	Nucleotide And Its metabolites	Nucleotide And Its metabolites	112	111.043	[M+H]+	C4H5N3O	413690	520592	1.97168e+06	496765	2.17907e+06	2.73252e+06	2.31676e+06	1.62746e+06	2.70601e+06	1.43699e+06	2.31343e+06	1.54806e+06	2.41016e+06	2.60213e+06	333677	1.11401e+06	2.29222e+06	3.42538e+06	2.16677e+06	2.21484e+06	2.45465e+06	C00380	HMDB0000630	597	71-30-7	16040	283	ko00240,ko01100,ko01232
MEDP2529	D-Allo-Isoleucine	Amino acid and Its metabolites	Amino acids	132.1	131.095	[M+H]+	C6H13NO2	1.92235e+08	9.00016e+07	7.72341e+07	7.51588e+07	1.29273e+08	1.19786e+08	4.50401e+07	1.74979e+08	8.80884e+07	9.46263e+07	3.13228e+07	1.23081e+08	1.18317e+08	7.72116e+07	1.32146e+08	1.16059e+08	1.23614e+08	3.28433e+07	1.04356e+08	3.545e+07	9.46173e+07	C21092	-	94206	1509-35-9	-	-	-
MEDN1762	D-Allose	Carbohydrates and Its metabolites	Sugars	179.1	180.16	[M-H]-	C6H12O6	287473	441706	583118	276578	223058	157404	262497	420826	90807.3	276777	326683	305940	282245	418872	371346	170747	217379	280611	349252	393807	355965	-	-	439507	2595-97-3	-	-	-
MEDN1614	D-Arabinose 5-phosphate	Carbohydrates and Its metabolites	Phosphate sugars	229	230.019	[M-H]-	C5H11O8P	8.53062e+06	8.3461e+06	3.37269e+06	5.22346e+06	9.78545e+06	6.23608e+06	1.17239e+07	1.04159e+07	6.93455e+06	1.12555e+07	8.7959e+06	1.35446e+07	9.22642e+06	1.12493e+07	6.56287e+06	1.53956e+07	1.05568e+07	9.64147e+06	1.10165e+07	1.04411e+07	9.91749e+06	C01112	HMDB0011734	188324	13137-52-5	16241	-	ko01100,ko01250
MEDP0216	D-Arabitol	Carbohydrates and Its metabolites	Sugar alcohols	153	152.068	[M+H]+	C5H12O5	215819	161913	170516	241534	245847	386333	177272	346561	322971	313784	255710	237120	173076	449419	293799	333391	228785	310244	199736	260675	285357	C01904	HMDB0000568	827	488-82-4	18333	5551	ko00040,ko01100
MEDN0226	D-Erythronolactone	Aldehyde,Ketones,Esters	Esters	117	118.027	[M-H]-	C4H6O4	188197	40178.7	180544	97049.5	78494.3	85255	57529.7	197853	54913	133087	70938.2	70700.2	126314	86261.3	26024.6	53369.8	130056	193835	91219.1	63142.2	104146	-	HMDB0000349	5325915	15667-21-7	87625	5338	-
MEDP0224	D-Fructose	Carbohydrates and Its metabolites	Sugars	181	180.063	[M+H]+	C6H12O6	861560	491120	810304	933685	676544	820054	619540	722311	649405	731385	755568	713393	591664	1.05465e+06	694668	930747	828254	868773	897470	805108	696254	C10906	HMDB0062538	5984	57-48-7	48095	-	-
MEDN0463	D-Fructose 6-Phosphate-Disodium Salt	Carbohydrates and Its metabolites	Phosphate sugars	259	304.1	[M-2Na+H]-	C6H11Na2O9P	4.4589e+08	4.68456e+08	1.57363e+08	3.84673e+08	3.63121e+08	3.32882e+08	3.7353e+08	4.33916e+08	1.98426e+08	3.851e+08	2.1289e+08	4.83641e+08	2.82871e+08	2.59563e+08	3.94772e+08	4.38212e+08	2.11516e+08	2.2707e+08	3.81838e+08	3.25401e+08	3.3038e+08	-	-	22812950	26177-86-6	-	-	-
MEDN0485	D-Fructose-1,6-Biphosphate-Trisodium Salt	Carbohydrates and Its metabolites	Phosphate sugars	358	380.996	[M-Na]-	C6H16NaO13P2	4.20286e+06	2.48696e+06	2.0572e+06	1.87718e+06	3.45835e+06	4.14697e+06	4.04624e+06	4.56711e+06	4.70388e+06	3.18042e+06	4.69695e+06	3.38617e+06	6.91109e+06	5.12758e+06	3.3571e+06	4.25208e+06	2.37483e+06	3.90375e+06	3.58532e+06	4.83284e+06	4.94681e+06	-	-	134128035	81028-91-3	-	-	-
MEDN1532	D-Galacturonic Acid	Carbohydrates and Its metabolites	Sugar acids	193	194.043	[M-H]-	C6H10O7	149513	58715.8	62914.9	115730	97896.4	98776.5	130006	65543.7	73937.5	93348.3	125708	105790	72204.2	113747	45175	47735.9	99205.7	106793	71608.7	108854	63978.8	C00333	HMDB0002545	439215	685-73-4	47962	6713	ko00040,ko00053,ko00520,ko01100,ko01240,ko01250,ko02010
MEDN0531	D-Glucarate	Carbohydrates and Its metabolites	Sugar acids	209	210.038	[M-H]-	C6H10O8	91556.1	68361.3	144677	60548	151875	118253	94950.9	147933	108472	110394	158004	95547.1	118040	95231.2	144175	114049	108965	199531	88398.5	84682.2	124356	C00818	HMDB0029881	33037	87-73-0	16002	5633	ko00053,ko01100
MEDN0239	D-Gluconic Acid	Carbohydrates and Its metabolites	Sugar acids	195.1	196.058	[M-H]-	C6H12O7	1.05355e+06	439916	724722	352716	497438	630913	559392	587625	874995	862974	742782	264384	729777	910290	632476	436214	575352	690306	620128	584776	721783	C00257	HMDB0000625	10690	526-95-4	33198	345	ko00030,ko01100,ko01200
MEDP0235	D-Glucoronic Acid	Carbohydrates and Its metabolites	Sugar acids	195	194.043	[M+H]+	C6H10O7	1.39654e+06	1.55642e+06	1.48607e+06	1.51494e+06	1.25473e+06	1.44914e+06	1.63204e+06	1.4177e+06	1.20647e+06	1.37705e+06	1.33149e+06	1.52111e+06	1.4593e+06	1.29731e+06	1.70692e+06	1.23573e+06	1.55923e+06	1.16495e+06	1.52177e+06	1.51851e+06	1.54197e+06	-	HMDB0000127	65041	6556-12-3	42717	161	-
MEDP1761	D-Glucosamine	Carbohydrates and Its metabolites	Sugar acids	180.1	179.079	[M+H]+	C6H13NO5	20960.3	10607.6	9874.58	22666.6	20810.6	15377.3	14448.8	16646.2	18717.8	17041.6	15659	16922.1	13542.7	5674.46	14018.6	12454.3	6738.66	9926.46	18009.7	17676.5	21695.1	C00329	HMDB0001514	439213	3416-24-8	47977	266	ko00520,ko01100,ko01250
MEDN0832	D-Glucosamine 6-Phosphate	Carbohydrates and Its metabolites	Phosphate sugars	258	259.046	[M-H]-	C6H14NO8P	1.01634e+06	587790	2.26754e+06	655691	1.87958e+06	1.49171e+06	3.33786e+06	724781	1.45947e+06	987997	2.12353e+06	1.02858e+06	991573	1.84088e+06	474968	694170	2.60501e+06	1.10078e+06	1.06234e+06	2.6565e+06	1.78439e+06	C00352	HMDB0001254	439217	3616-42-0	15873	6111	ko00250,ko00520,ko01100,ko01250,ko04931,ko05415
MEDN0220	D-Glucose	Carbohydrates and Its metabolites	Sugars	179.1	180.063	[M-H]-	C6H12O6	287473	441706	583118	276578	223058	157404	262497	420826	90807.3	276777	326683	305940	282245	418872	371346	170747	217379	280611	349252	393807	355965	C00031	HMDB0000122	5793	50-99-7	4167	133	ko00010,ko00030,ko00052,ko00500,ko00520,ko00524,ko01100,ko02010,ko04066,ko04068,ko04152,ko04742,ko04910,ko04911,ko04917,ko04922,ko04930,ko04931,ko04932,ko04933,ko04973,ko04976,ko04978,ko05230,ko05415
MEDN0227	D-Glucose 6-Phosphate	Carbohydrates and Its metabolites	Phosphate sugars	259	260.03	[M-H]-	C6H13O9P	5.13267e+08	8.46033e+08	3.37767e+08	3.70472e+08	5.62053e+08	509041669	5.10395e+08	5.29664e+08	434958973	4.90973e+08	357070059	6.53691e+08	4.39538e+08	4.16548e+08	4.73517e+08	4.23757e+08	2.69253e+08	3.34726e+08	4.55908e+08	4.77082e+08	4.67672e+08	C00092	HMDB0001401	439958	56-73-5	4170	145	ko00500,ko00524,ko00562,ko01100,ko04911,ko04917,ko04918,ko04931,ko04973,ko05230,ko05415
MEDN2053	D-Gulonic acid γ-lactone	Carbohydrates and Its metabolites	Carbohydrates and Its metabolites	177	178.14	[M-H]-	C6H10O6	51783.3	52405.2	50172.7	47315.5	47460.7	43239.3	44617	50465	44032.3	46946	51791.5	48228.1	40609.9	46354.5	44972.2	45512	42618.2	45665.9	45366.5	44380.1	50301	C05410	-	165105	6322-07-2	-	-	-
MEDP0002	D-Homocysteine	Amino acid and Its metabolites	Amino acids	136	135.035	[M+H]+	C4H9NO2S	235753	484962	476886	318434	212344	466577	79167.2	369437	92797	257671	360614	321811	384702	320489	352894	429991	351920	411861	294756	381583	337855	C00155	HMDB0000742	778	454-29-5	17588	3256	ko00270,ko00920,ko01100,ko01230,ko01523,ko04621
MEDN0593	D-Malic acid	Organic acid And Its derivatives	Organic acid And Its derivatives	133	134.022	[M-H]-	C4H6O5	3.17217e+07	1.09579e+07	2.84452e+07	1.11252e+07	3.23879e+07	2.31034e+07	3.2323e+07	3.2778e+07	3.93899e+07	1.83718e+07	4.57869e+07	2.51799e+07	3.03171e+07	2.88456e+07	2.11324e+07	1.48164e+07	4.75402e+07	3.18453e+07	2.22419e+07	2.60191e+07	2.45571e+07	C00497	HMDB0031518	92824	636-61-3	30796	-	ko00650,ko01100
MEDN1011	D-Mannitol	Carbohydrates and Its metabolites	Sugar alcohols	181.1	182.079	[M-H]-	C6H14O6	237076	268221	112390	252765	117542	126821	140670	271909	219203	81189.8	211619	76577.1	190057	184165	298849	222193	125070	315879	137135	157972	145708	C00392	HMDB0000765	6251	69-65-8	16899	142	ko00051,ko01100,ko02010
MEDN0221	D-Mannose	Carbohydrates and Its metabolites	Sugars	179.1	180.063	[M-H]-	C6H12O6	287473	441706	583118	276578	223058	157404	262497	420826	90807.3	276777	326683	305940	282245	418872	371346	170747	217379	280611	349252	393807	355965	C00159	HMDB0000169	18950	3458-28-4	4208	-	ko00051,ko00052,ko00520,ko01100,ko01250,ko02010,ko04142,ko04625
MEDN1221	D-Mannose 6-phosphate	Carbohydrates and Its metabolites	Phosphate sugars	259	260.03	[M-H]-	C6H13O9P	5.13267e+08	8.46033e+08	3.37767e+08	3.70472e+08	5.62053e+08	509041669	5.10395e+08	5.29664e+08	434958973	4.90973e+08	357070059	6.53691e+08	4.39538e+08	4.16548e+08	4.73517e+08	4.23757e+08	2.69253e+08	3.34726e+08	4.55908e+08	4.77082e+08	4.67672e+08	C00275	-	65127	3672-15-9	-	-	ko00051,ko00520,ko01100,ko01240,ko01250,ko04142
MEDN0222	D-Melezitose	Carbohydrates and Its metabolites	Sugars	503.2	504.169	[M-H]-	C18H32O16	380322	325260	262944	274425	349511	364390	481671	454284	363784	594729	274122	240010	438233	255795	277856	311366	396557	330370	365959	362030	393030	C08243	HMDB0011730	92817	597-12-6	6731	-	-
MEDP2003	D-Ornithine	Amino acid and Its metabolites	Amino acids	133.1	132.09	[M+H]+	C5H12N2O2	1.6203e+06	1.36693e+06	2.27588e+06	1.41814e+06	2.12743e+06	1.25105e+06	2.92906e+06	2.73366e+06	1.6692e+06	990305	1.57708e+06	1.18993e+06	1.54262e+06	2.51462e+06	1.65274e+06	1.85279e+06	1.38537e+06	2.84087e+06	2.02278e+06	1.95336e+06	1.56541e+06	C00515	-	71082	348-66-3	-	-	ko00470,ko01100
MEDP1973	D-Proline-betaine	Amino acid and Its metabolites	Amino acid derivatives	144.1	144.092	[M]+	C7H14NO2+	6.19095e+06	3.56674e+06	7.20987e+06	3.87647e+06	4.80065e+06	3.75053e+06	3.76222e+06	8.4522e+06	6.65556e+06	3.58951e+06	3.45904e+06	4.10747e+06	4.9528e+06	6.10064e+06	3.17287e+06	2.80692e+06	5.71927e+06	5.63051e+06	5.15511e+06	4.72429e+06	3.37109e+06	C08283	-	4479243	1195-94-4	-	-	-
MEDN1114	D-Ribono-1,4-lactone	Carbohydrates and Its metabolites	Sugar acids	147	148.037	[M-H]-	C5H8O5	124971	127109	133631	173013	114843	107553	100713	114532	53402.2	108109	76190.6	94889.2	52691.3	84876.3	61038.6	47468.3	47653	55248.2	152556	102046	83723.9	C02674	HMDB0001900	111064	5336-08-3	74168	6380	-
MEDN1955	D-Saccharic Acid 1,4-lactone (hydrate)	Carbohydrates and Its metabolites	Sugars	191	192.12	[M-H]-	C6H8O7	9.23903e+06	3.69611e+06	6.08117e+06	2.00575e+06	7.37493e+06	4.71818e+06	1.32815e+07	1.45763e+07	6.55158e+06	4.32278e+06	1.12353e+07	5.50934e+06	7.87085e+06	1.60283e+07	1.01081e+07	3.80647e+06	8.18164e+06	2.281e+07	6.3761e+06	8.01526e+06	8.73722e+06	C21095	-	20055579	61278-30-6	-	-	-
MEDN0213	D-Sorbitol	Carbohydrates and Its metabolites	Sugar alcohols	181.1	182.079	[M-H]-	C6H14O6	237076	268221	112390	252765	117542	126821	140670	271909	219203	81189.8	211619	76577.1	190057	184165	298849	222193	125070	315879	137135	157972	145708	C00794	HMDB0000247	5780	50-70-4	-	-	ko00051,ko00052,ko01100,ko02010,ko05415
MEDN1534	D-Tagatose	Carbohydrates and Its metabolites	Sugars	179.1	180.063	[M-H]-	C6H12O6	287473	441706	583118	276578	223058	157404	262497	420826	90807.3	276777	326683	305940	282245	418872	371346	170747	217379	280611	349252	393807	355965	C00795	HMDB0003418	439312	87-81-0	49092	-	ko00052,ko01100
MEDN1761	D-Talose	Carbohydrates and Its metabolites	Sugars	179.1	180.16	[M-H]-	C6H12O6	287473	441706	583118	276578	223058	157404	262497	420826	90807.3	276777	326683	305940	282245	418872	371346	170747	217379	280611	349252	393807	355965	-	-	99459	2595-98-4	-	-	-
MEDN0657	D-Xylulose 5-phosphate	Carbohydrates and Its metabolites	Phosphate sugars	229	230.019	[M-H]-	C5H11O8P	1.75897e+07	7.71778e+06	2.9853e+06	7.46825e+06	9.00822e+06	1.05566e+07	2.09938e+07	1.4953e+07	9.69369e+06	1.62484e+07	1.4155e+07	1.66377e+07	1.22579e+07	7.39325e+06	7.9522e+06	2.22729e+07	1.08358e+07	1.60768e+07	1.10929e+07	1.18414e+07	9.57625e+06	C00231	HMDB0000868	439190	4212-65-1	16332	5829	ko00030,ko00040,ko00053,ko01100,ko01200,ko01230,ko04918
MEDN1530	D-cellobiose	Carbohydrates and Its metabolites	Sugars	341.1	342.116	[M-H]-	C12H22O11	117170	36926.4	25473.6	26373.7	60744.1	28741	34188.1	83287.9	61259.3	48723.6	46376.6	71222.3	81980	175921	51158.1	86146.5	45395.8	60275.8	78593.6	41360.9	59884.5	C06422	HMDB0000055	10712	528-50-7	36217	3480	-
MEDN1935	D-ribonate lithium salt	Carbohydrates and Its metabolites	Sugars	165	166.13	[M-H]-	C5H10O6	335228	345170	346064	277515	288193	296489	252641	285255	377273	239544	298249	318524	340635	675376	482634	475015	335268	530647	260705	353626	321949	C01685	HMDB0000867	5460677	642-98-8	21077	3290	-
MEDN0391	DHA	FA	Oxidized lipids	327.2	328.24	[M-H]-	C22H32O2	18859.8	19051.8	6427.66	19855.4	8252.41	18578.5	18727.1	17996.9	5638.89	16271.6	15262.2	15436.4	16086.2	13150.2	16259.3	16526.5	12435.3	12222.6	12307.1	12262.3	10587.8	C06429	HMDB0002183	445580	6217-54-5	28125	3457	ko01040
MEDP2016	DL-2-Methylglutamic acid	Amino acid and Its metabolites	Amino acids	162.1	161.069	[M+H]+	C6H11NO4	45289.7	110158	196836	140969	95073	107397	119878	136318	182134	168441	149596	209209	161456	206128	146306	25763.4	157230	132581	145723	101790	107436	-	-	95440	71-90-9	-	-	-
MEDN1139	DL-2-hydroxystearic acid	FA	FFA	299.3	300.266	[M-H]-	C18H36O3	32175.1	34480.7	35230.6	32171	44129.2	40157.1	42270.1	34816.2	30925.4	31395.9	35851.2	30842.6	30249.2	36929.3	32261.9	36547	39214	48346.7	38058.3	38487.1	38159.7	C72323	-	69417	629-22-1	-	-	-
MEDP1855	DL-Aminopimelic acid	Organic acid And Its derivatives	Organic acid And Its derivatives	176.1	175.084	[M+H]+	C7H13NO4	502038	74237.5	92994.5	76993.7	221053	100985	152714	239799	234216	42565.5	176247	142988	123035	513325	180054	185179	213060	365123	252554	246303	384440	-	HMDB0034252	101122	627-76-9	64305	-	-
MEDP0523	DL-Carnitine	FA	CAR	162.1	161.105	[M+H]+	C7H15NO3	1.36233e+08	2.5184e+08	2.23515e+08	295855500	2.21276e+08	1.9849e+08	2.81315e+08	1.04345e+08	231124647	2.77523e+08	3.32665e+08	1.21523e+08	2.15856e+08	2.85054e+08	1.19216e+08	1.72394e+08	2.13215e+08	2.49717e+08	2.68249e+08	2.48132e+08	1.34453e+08	C00318	HMDB0000062	2724480	541-15-1	16347	52	ko04714,ko04976,ko05415
MEDP0752	DL-Leucine	Amino acid and Its metabolites	Amino acids	132.1	131.095	[M+H]+	C6H13NO2	3.97328e+07	7.96557e+07	1.09094e+08	2.65837e+07	5.39276e+07	1.43108e+08	1.07099e+08	9.06562e+07	1.19775e+08	1.0052e+08	1.07696e+08	9.32954e+07	1.53815e+08	1.85899e+08	1.18023e+08	2.33265e+07	1.16173e+08	1.65691e+08	1.50389e+08	1.15944e+08	1.08522e+08	C00123	HMDB0062203	857	328-39-2	-	-	ko00280,ko00290,ko00970,ko01100,ko01210,ko01230,ko02010,ko04150,ko04974,ko04978,ko05131,ko05230
MEDN1763	DL-O-tyrosine	Amino acid and Its metabolites	Amino acid derivatives	180.1	181.074	[M-H]-	C9H11NO3	182405	162360	160016	157340	209593	141764	176870	149043	204893	211334	162972	212983	242780	310706	247876	186671	175695	179210	175380	185366	215227	-	HMDB0006050	91482	2370-61-8	91038	-	-
MEDP0518	DL-Stachydrine	Organic acid And Its derivatives	Organic acid And Its derivatives	144.1	179.071	[M-Cl]+	C7H14ClNO2	1.70461e+07	7.71086e+06	1.65944e+07	1.0703e+07	1.51342e+07	1.94873e+07	1.50693e+07	1.82137e+07	1.77481e+07	1.06047e+07	1.37669e+07	1.09415e+07	1.06335e+07	2.19147e+07	2.00545e+07	1.18523e+07	1.51769e+07	2.40138e+07	1.55266e+07	1.34991e+07	1.9815e+07	-	-	44150282	4136-37-2	-	-	-
MEDN2034	DL-phenylmercapto uric acid	Benzene and substituted derivatives	Benzene and substituted derivatives	238.1	239.062	[M-H]-	C11H13NO3S	15788.2	17732.8	22511.2	15354.5	19164.3	16856.3	19518	18739.1	19319.1	19410.9	24491.4	15955.4	22389.2	18627.2	16315.1	19153.8	20498.1	17258.6	12330.5	19422	17953.1	D91983	-	95526	20640-68-0	-	-	-
MEDN2050	Daidzein	Benzene and substituted derivatives	Benzene and substituted derivatives	313.1	254.058	[M-H]-	C15H10O4	208580	48026.9	91990.4	116143	104025	147039	387623	123158	71879.6	96561.8	65548.5	55357.5	52163.2	62243.5	185339	54602.2	114062	215306	277328	273052	202453	C10208	HMDB0003312	5281708	486-66-8	28197	-	ko01100
MEDP1001	Delta-Hexalactone	Aldehyde,Ketones,Esters	Esters	115.1	114.068	[M+H]+	C6H10O2	3.20343e+06	3.54611e+06	3.4093e+06	3.71548e+06	3.71704e+06	3.31303e+06	2.36941e+06	2.88139e+06	3.80327e+06	3.37223e+06	4.28625e+06	3.98244e+06	4.41415e+06	4.28069e+06	3.82501e+06	3.54953e+06	4.06864e+06	3.40804e+06	5.82591e+06	5.49553e+06	5.65039e+06	D90945	HMDB0000453	13204	823-22-3	589927	5442	-
MEDN1899	Deoxycholic acid	Bile acids	Bile acids	391.3	392.293	[M-H]-	C24H40O4	37550.7	38077.7	55643.9	41143.3	57781.4	43308.7	33569.9	32444.9	54727.5	38112.7	49428.5	41605.3	50087.8	42573.7	51374.2	44155.3	37956.4	45950.8	45620.3	36233.7	41300.1	C04483	HMDB0000626	222528	302-95-4	28834	265	ko04976
MEDN0456	Deoxycytidine	Nucleotide And Its metabolites	Nucleotide And Its metabolites	226.1	227.091	[M-H]-	C9H13N3O4	12062	6531.79	10218.8	3638.31	5592.95	12867.7	15636.6	13459.4	11564.4	4906.03	14073.8	10345.1	9426.94	9345.98	9658.82	5763.86	22086	12086.9	7314.66	14117.3	10777.4	C00881	HMDB0000014	13711	951-77-9	15698	3367	ko00240,ko01100,ko01232,ko02010
MEDN0158	Deoxyguanosine	Nucleotide And Its metabolites	Nucleotide And Its metabolites	266.1	267.097	[M-H]-	C10H13N5O4	71265.5	63663.3	126944	58950.5	65433	62474.8	67900.7	103870	81682.1	41560.5	72752.4	81898.3	72787.3	57844.6	64788.7	69115.1	78527.7	84607.3	65322.8	71943.3	62524.8	C00330	HMDB0000085	187790	961-07-9	17172	3395	ko00230,ko01100,ko01232,ko02010
MEDP0836	Dibutyl-phthalate	Aldehyde,Ketones,Esters	Esters	279.3	278.152	[M+H]+	C16H22O4	1.83727e+07	2.06982e+07	1.94956e+07	2.13065e+07	2.05973e+07	2.08691e+07	2.45985e+07	2.23851e+07	2.46064e+07	2.00151e+07	2.11124e+07	1.72382e+07	2.35844e+07	1.68271e+07	1.13684e+07	2.49479e+07	2.22374e+07	2.24359e+07	2.00307e+07	1.86041e+07	1.85819e+07	C14214	HMDB0033244	3026	84-74-2	34687	-	-
MEDP0128	Diethanolamine	Alcohol and amines	Amines	106	105.079	[M+H]+	C4H11NO2	266589	440932	189525	328756	323471	470913	452132	318559	340602	361638	312478	453508	264447	453816	583632	361948	448078	365872	406945	352998	375409	C06772	HMDB0004437	8113	111-42-2	28123	3239	ko00564
MEDP1470	Diethyl-2-methyl-3-oxosuccinate	Aldehyde,Ketones,Esters	Aldehydes	203	202.084	[M+H]+	C9H14O5	121034	121130	126984	101883	94207.4	90753.4	111800	106253	109217	93078.1	108020	103843	110979	116746	111709	108730	120684	97759.4	134681	111278	97293.4	C04067	HMDB0032306	97750	759-65-9	16879	-	-
MEDP0871	Dihydro-D-sphingosine	SL	SM	302.305	301.298	[M+H]+	C18H39NO2	1.2901e+06	1.38613e+06	1.19188e+06	1.36924e+06	1.00004e+06	1.14733e+06	1.13162e+06	1.16438e+06	1.37509e+06	1.36149e+06	1.55133e+06	1.60326e+06	1.30365e+06	1.34209e+06	1.41258e+06	1.18774e+06	1.4935e+06	1.27273e+06	1.35731e+06	1.37852e+06	1.21824e+06	C00836	HMDB0000269	91486	764-22-7	-	-	ko00600,ko01100,ko04071
MEDN1707	Dihydrocaffeic acid	Organic acid And Its derivatives	Organic acid And Its derivatives	181.1	182.058	[M-H]-	C9H10O4	64563.9	94297.8	66116.9	39905	37309.2	78772.7	58941.1	46431.5	27274.1	52221.8	90199.4	52364.7	67822	53410.5	82964.9	78936.1	68775.1	68973	77991.4	49040.6	49303.4	C10447	HMDB0000423	348154	1078-61-1	48400	5412	ko00350
MEDN1814	Dihydrodaidzein	Benzene and substituted derivatives	Benzene and substituted derivatives	255.1	256.074	[M-H]-	C15H12O4	24703.1	21351	34800	29016.8	20926.1	18224.3	22840	23619.1	32414.8	30281.8	33529.4	33592.3	38686	19911.3	27006.9	27890.8	35742.8	35618.6	11656.6	29668.1	33366.5	C90417	HMDB0005760	176907	17238-05-0	75842	-	-
MEDN1533	Dimethylmalonic acid	Organic acid And Its derivatives	Organic acid And Its derivatives	131	132.042	[M-H]-	C5H8O4	147521	141989	150684	141670	145373	152451	149650	151588	149838	107574	124078	117971	117710	180180	133784	115058	159850	225050	134982	138828	130250	-	HMDB0002001	11686	595-46-0	111517	6425	-
MEDN1090	Dioxindole	Heterocyclic compounds	Indole and Its derivatives	148	149.048	[M-H]-	C8H7NO2	127473	161610	210654	9	241591	304928	233977	235281	116135	160405	157541	204146	101565	255349	152411	113571	325155	280511	155171	271507	243257	C05578	-	114683	3131-52-0	-	-	ko00350,ko01100
MEDN0480	Dl-Glyceraldehyde 3-Phosphate	Organic acid And Its derivatives	Phosphoric acids	169	169.998	[M-H]-	C3H7O6P	3.53126e+07	1.31622e+07	4.02086e+07	2.02374e+07	3.25618e+07	2.93776e+07	2.10731e+07	2.62979e+07	3.78869e+07	2.42733e+07	2.98499e+07	2.35587e+07	3.50013e+07	2.98592e+07	2.54794e+07	2.94321e+07	4.4419e+07	3.87888e+07	3.12836e+07	3.35494e+07	3.59639e+07	C00661	HMDB0001112	729	591-59-3	17138	3294	-
MEDP0217	Dl-Threitol	Carbohydrates and Its metabolites	Sugar alcohols	123.1	122.058	[M+H]+	C4H10O4	29182.4	18709	33652.8	46246.8	36119	17075.6	19813.7	13756.3	21168.5	46036.9	30415.2	43694.8	18126.9	29204.5	35495.5	29220.8	33727.8	33320.5	20788.8	18821.6	26100.8	C16884	HMDB0004136	169019	7493-90-5	48300	-	-
MEDN0311	Dodecanedioic Acid	FA	FFA	229.1	230.152	[M-H]-	C12H22O4	90664.3	106351	76919.5	96033.4	94371	98446.5	128059	111093	90716.1	87666.8	85870	97760.4	79616.4	88849.1	102759	82441.5	89881.8	122701	101908	90589.8	93312.2	C02678	HMDB0000623	12736	693-23-2	4676	5596	-
MEDN0120	Dulcitol	Carbohydrates and Its metabolites	Sugar alcohols	181.1	182.079	[M-H]-	C6H14O6	237076	268221	112390	252765	117542	126821	140670	271909	219203	81189.8	211619	76577.1	190057	184165	298849	222193	125070	315879	137135	157972	145708	C01697	HMDB0000107	11850	608-66-2	16813	5148	ko00052,ko01100
MEDP1857	Eicosanoyl-EA	Organic acid And Its derivatives	Organic acid And Its derivatives	356.4	355.345	[M+H]+	C22H45NO2	1.08272e+07	1.08978e+07	8.6617e+06	1.04498e+07	7.69845e+06	1.09682e+07	9.64707e+06	9.38013e+06	9.61845e+06	1.14672e+07	1.08182e+07	1.29163e+07	1.02827e+07	8.77694e+06	1.03693e+07	5.41563e+06	1.10698e+07	6.54649e+06	9.73433e+06	1.02833e+07	1.08659e+07	-	-	3787294	94421-69-9	-	-	-
MEDP0185	Epinephrine	Hormones and hormone related compounds	Hormones and hormone related compounds	184	183.09	[M+H]+	C9H13NO3	122933	105944	28547.9	108340	115693	260519	106892	108322	84866.7	77019	142695	150449	21065.6	84206.4	366731	129644	28597.6	122406	119321	125582	111690	C00788	HMDB0000068	5816	51-43-4	28918	5127	ko00350,ko01100,ko04024,ko04080,ko04261,ko04923,ko04924,ko05207
MEDP0437	Ergothioneine	Organic acid And Its derivatives	Organic acid And Its derivatives	230.096	229.088	[M+H]+	C9H15N3O2S	442583	312409	593382	320052	178898	445548	1.16522e+06	900456	581668	370055	472373	327329	526529	1.13371e+06	277717	347026	379543	655916	340469	586499	319125	C05570	HMDB0003045	5351619	497-30-3	4828	53	ko00340,ko01100
MEDN1484	Ethionamide	Heterocyclic compounds	Pteridines and derivatives	165	166.056	[M-H]-	C8H10N2S	4.01919e+06	1.79314e+06	2.42163e+06	2.41345e+06	3.23595e+06	2.96094e+06	6.61355e+06	4.07533e+06	2.42908e+06	3.50201e+06	2.61669e+06	2.58068e+06	2.29785e+06	3.03585e+06	5.02637e+06	2.88923e+06	3.77439e+06	3.6137e+06	5.11426e+06	5.21632e+06	5.79187e+06	C07665	HMDB0014747	2761171	536-33-4	4885	-	-
MEDP2033	Ethyl 3-Indoleacetate	Heterocyclic compounds	Indole and Its derivatives	204.1	203.095	[M+H]+	C12H13NO2	34039.6	62286.3	47625.2	40145.6	49185.6	60361.9	58064.6	42542.3	57924.5	55295.5	51235.2	60925.8	54630.9	45515.1	60189.1	37206.3	58432	57492.4	48067.6	42913.3	49167.3	-	-	13067	778-82-5	-	-	-
MEDN1895	Ethyl hydrogen malonate	Aldehyde,Ketones,Esters	Esters	131	132.11	[M-H]-	C5H8O4	147521	141989	150684	141670	145373	152451	149650	151588	149838	107574	124078	117971	117710	180180	133784	115058	159850	225050	134982	138828	130250	-	HMDB0000576	70615	1071-46-1	-	5558	-
MEDP0658	Ethyl-dodecanoate	Alcohol and amines	Amines	229.1	228.209	[M+H]+	C14H28O2	296169	224586	262146	294543	345312	269035	287508	209258	243234	267913	207479	278157	295020	319634	310530	246676	332766	314942	335084	355894	419418	D70267	HMDB0033788	7800	106-33-2	-	-	-
MEDN0413	Ethylmalonate	Organic acid And Its derivatives	Organic acid And Its derivatives	131	132.042	[M-H]-	C5H8O4	123482	122922	133039	56577.6	137768	184510	145196	146625	118902	52811.4	89196.4	94233	85374.4	125129	103167	113917	116868	170357	107650	124918	112448	-	HMDB0000622	11756	601-75-2	741548	4180	-
MEDN0678	Ethylsalicylate	Organic acid And Its derivatives	Organic acid And Its derivatives	165.1	166.063	[M-H]-	C9H10O3	6.09018e+06	3.26387e+06	3.6543e+06	4.46086e+06	3.75117e+06	5.14881e+06	7.57193e+06	5.03901e+06	3.45266e+06	4.14398e+06	3.16713e+06	3.93454e+06	3.47432e+06	3.8619e+06	5.91484e+06	3.74194e+06	4.53533e+06	5.53558e+06	5.50776e+06	6.63033e+06	7.17731e+06	D70269	HMDB0029817	8365	118-61-6	-	-	-
MEDN0385	FFA(12:0)	FA	FFA	199.2	200.17	[M-H]-	C12H24O2	1.7469e+06	1.51201e+06	1.77533e+06	2.20026e+06	2.8858e+06	2.47744e+06	1.66487e+06	1.55747e+06	1.49555e+06	1.52848e+06	1.69845e+06	1.53313e+06	1.54738e+06	1.33747e+06	1.44037e+06	1.50876e+06	1.36613e+06	1.50821e+06	1.9542e+06	1.62123e+06	1.6409e+06	C02679	HMDB0000638	3893	143-07-7	30805	5611	ko00061,ko01100
MEDN1159	FFA(15:1)	FA	FFA	239.2	240.209	[M-H]-	C15H28O2	507894	185270	228885	320269	388506	509794	963076	604113	223747	296695	264135	195900	151054	177249	524223	168045	457939	576383	981748	991310	1.08717e+06	-	-	5312411	84743-29-3	-	-	-
MEDN1805	FFA(16:1)	FA	FFA	253.2	254.225	[M-H]-	C16H30O2	381594	134271	178825	265624	377365	293667	334218	222900	322930	244880	1.09473e+06	266358	279838	314360	250276	264957	365657	365462	361717	307671	338906	C08362	HMDB0003229	445638	373-49-9	28716	188	ko00061,ko01100
MEDP1918	Farnesylacetone	Aldehyde,Ketones,Esters	Ketones	263	262.23	[M+H]+	C18H30O	98108.2	76525.3	90599.7	71635.2	162062	88385.7	611888	75455.5	96576.4	395253	55388.8	76578.7	114807	121828	58025	93402.1	105165	115358	90244.8	101085	107732	-	-	1711945	-	-	-	-
MEDP2057	Flavin Adenine Dinucleotide(FAD)	Nucleotide And Its metabolites	Nucleotide And Its metabolites	786.2	785.157	[M+H]+	C27H33N9O15P2	157094	55220.6	146162	90010.9	133045	170647	129462	134439	161637	93951.6	124254	97595.8	166711	127420	61344.3	105807	144528	193650	127519	106429	134967	C00016	HMDB0001248	643975	146-14-5	16238	6106	ko00740,ko01100,ko01240,ko04977
MEDN1712	Flavin Single Nucleotide(FMN)	CoEnzyme and vitamins	CoEnzyme and vitamins	455.1	456.105	[M-H]-	C17H21N4O9P	16299	1812.34	15112.9	7265.47	16383	14088	12587.9	22604.5	22982.3	15153.7	25364.2	8905.35	23227.5	29906.8	20761.4	25317.7	23955	28845.8	15936	23178.6	25799.3	C00061	HMDB0001520	643976	130-40-5	17621	6295	ko00190,ko00740,ko01100,ko01240,ko04977
MEDN0490	Fumaric Acid	Organic acid And Its derivatives	Organic acid And Its derivatives	115	116.011	[M-H]-	C4H4O4	1.4027e+06	713132	1.38147e+06	739624	1.40078e+06	1.26532e+06	1.64908e+06	1.73434e+06	1.22735e+06	971217	1.56981e+06	1.11814e+06	1.43045e+06	1.73997e+06	1.14311e+06	933091	1.91614e+06	1.84473e+06	1.28515e+06	1.5095e+06	1.5375e+06	C00122	HMDB0000134	444972	110-17-8	18012	3242	ko00020,ko00190,ko00220,ko00250,ko00350,ko00360,ko00620,ko00650,ko00760,ko01100,ko01200,ko04922,ko05200,ko05211,ko05230
MEDN0573	GDP-L-fucose	Nucleotide And Its metabolites	Nucleotide And Its metabolites	588.1	589.082	[M-H]-	C16H25N5O15P2	199561	169908	131474	157189	82197.1	56186.7	115941	181390	191835	125535	119041	74683.8	221699	118410	278803	200183	178709	150902	136843	86923.9	198151	C00325	HMDB0001095	6001	15839-70-0	17009	6001	ko00051,ko00520,ko01100,ko01250
MEDN1126	Gamma-Mercholic Acid	Bile acids	Bile acids	407.3	408.288	[M-H]-	C24H40O5	175422	203616	178591	69887.9	212733	178061	266651	309345	318872	98255.4	257319	219878	707792	120292	191995	168297	151423	188455	241289	237853	249564	C17649	-	92805	547-75-1	-	-	-
MEDN0636	Ginkgoic acid	Organic acid And Its derivatives	Organic acid And Its derivatives	345.2	346.251	[M-H]-	C22H34O3	70583.5	106927	67684.1	118656	105728	73236.3	64354.3	598414	114095	93984.7	72519.5	40476.7	57681.3	112857	46181.7	62324.1	78324.4	96527.1	70179.9	111322	67205.8	C10794	HMDB0033897	5317600	22910-60-7	-	-	-
MEDN2128	Gln-Asn	Amino acid and Its metabolites	Small Peptide	259.1	260.113	[M-H]-	C9H16N4O5	43149.7	16577.6	18433.7	9134.11	16137.1	21299.6	15672.8	24928	23794.5	8523.64	20287	12069.3	20068.1	19698.1	18117.9	14964.2	29959.9	18136.8	16591.8	18864	23062.9	-	HMDB0028792	14767397	14608-79-8	-	-	-
MEDP2542	Gln-Gly	Amino acid and Its metabolites	Small Peptide	204.1	203.09	[M+H]+	C7H13N3O4	3.37635e+07	2.17991e+07	4.16161e+07	2.07266e+07	3.30491e+07	1.11757e+07	2.03648e+07	2.46549e+07	3.13348e+07	2.3328e+07	2.46964e+07	1.90775e+07	3.31386e+07	2.1546e+07	9.88675e+06	2.40286e+07	3.58549e+07	2.09077e+07	3.03141e+07	2.57255e+07	1.57249e+07	-	HMDB0028797	6992691	2650-65-9	73848	-	-
MEDP2601	Glu-Arg	Amino acid and Its metabolites	Small Peptide	304.2	303.154	[M+H]+	C11H21N5O5	16956.5	34811	14798	15795	20739.8	29949.5	14208.7	14555.3	22190	21583.7	22062.5	20329.9	38125.5	33903	46401	33353.1	35948.1	14127.6	15556.5	38505	34073.2	-	HMDB0028813	9796450	7219-59-2	-	-	-
MEDN1478	Glu-Gln	Amino acid and Its metabolites	Small Peptide	274.1	275.112	[M-H]-	C10H17N3O6	294830	162816	285625	138156	228011	207624	280772	286310	243033	191812	227101	184855	151082	612543	234926	240130	229668	385243	276470	233070	235088	-	-	10171586	-	-	-	-
MEDP2355	Glu-Gly	Amino acid and Its metabolites	Small Peptide	205.1	204.07	[M+H]+	C7H12N2O5	2.70058e+06	9	2.75222e+06	9	1.81416e+06	2.84587e+06	2.66528e+06	3.64817e+06	1.94232e+06	2.27196e+06	2.22825e+06	1.7337e+06	2.06384e+06	2.28991e+06	3.36281e+06	2.09518e+06	2.06518e+06	3.44418e+06	2.48297e+06	2.5755e+06	2.65663e+06	-	HMDB0028819	6427052	1948-29-4	73505	-	-
MEDP2325	Glu-His	Amino acid and Its metabolites	Small Peptide	285.1	284.112	[M+H]+	C11H16N4O5	383518	115533	167044	108436	143733	178074	223199	204173	242505	153739	253304	170049	241972	450040	179947	170554	180253	539059	181685	189810	185226	-	HMDB0028821	9921875	37460-15-4	-	-	-
MEDP2394	Glu-Ile	Amino acid and Its metabolites	Small Peptide	261.1	260.137	[M+H]+	C11H20N2O5	105345	27083.9	70461.2	27385.3	78290.1	43229.6	38797.6	85184.3	113640	61242.7	80326.8	124233	59858.2	79981.5	33099.2	52800.1	73048.7	36285.7	64079	43522.3	41640.2	-	HMDB0028822	9813855	5879-22-1	-	-	-
MEDP1860	Glu-Leu	Amino acid and Its metabolites	Small Peptide	261.1	260.137	[M+H]+	C11H20N2O5	735739	295012	594468	146308	741222	753617	546153	387383	838929	171888	503202	416291	798355	622197	492080	215734	290195	855707	593348	622407	586973	-	HMDB0028823	4524287	2566-39-4	73506	-	-
MEDP1509	Glu-Met	Amino acid and Its metabolites	Small Peptide	279	278.094	[M+H]+	C10H18N2O5S	27134.8	7917.05	31461	12298.5	46811.5	39840.4	34557.5	33681	26631.6	19419.1	53912.6	33799.5	12291.2	105555	12388.6	21461.9	10562	35103.9	22637.1	43086.3	35157.6	-	HMDB0028825	6426949	4423-22-7	73507	-	-
MEDP2597	Glu-Phe	Amino acid and Its metabolites	Small Peptide	295.1	294.121	[M+H]+	C14H18N2O5	140383	58010.6	130458	74568.4	77447.9	103638	128046	118153	199900	100063	110185	94672.4	86643.1	156700	63476.4	91841.6	100649	101700	102688	121679	115847	-	HMDB0029156	18653118	20556-22-3	-	-	-
MEDP2348	Glu-Ser	Amino acid and Its metabolites	Small Peptide	235.1	234.08	[M+H]+	C8H14N2O6	27939.1	60443.5	56606.1	91664.4	67908.3	52111.9	62700.1	14038.5	49174.6	51617.7	55680.5	36524.9	53425.1	42929.2	49216.3	53954.5	47637.6	44763.2	85879.5	76954.2	100714	-	HMDB0028828	6995653	5875-38-7	73509	-	-
MEDN1620	Glu-Val	Amino acid and Its metabolites	Small Peptide	245.1	246.122	[M-H]-	C10H18N2O5	252599	71192	161039	109199	180490	184174	166654	251639	289649	114251	165702	183209	226642	229960	192780	175889	237746	332457	146847	177351	206768	-	HMDB0028832	6992567	5879-06-1	68846	-	-
MEDN0314	Glutaric Acid	Organic acid And Its derivatives	Organic acid And Its derivatives	131	132.042	[M-H]-	C5H8O4	147521	141989	150684	141670	145373	152451	149650	151588	149838	107574	124078	117971	117710	180180	133784	115058	159850	225050	134982	138828	130250	C00489	HMDB0000661	743	110-94-1	17859	3254	ko00071,ko00310,ko01100
MEDP0043	Glutathione Oxidized	Amino acid and Its metabolites	Small Peptide	613.2	612.152	[M+H]+	C20H32N6O12S2	1.58765e+06	412134	2.02626e+06	392104	1.39327e+06	1.53357e+06	1.26318e+06	1.00521e+06	1.78207e+06	702683	2.06005e+06	689204	1.10232e+06	2.69822e+06	1.35703e+06	837518	2.37527e+06	3.49501e+06	656436	752005	1.34859e+06	-	-	65359	121-24-4	-	-	-
MEDN0039	Glutathione Reducedform	Amino acid and Its metabolites	Small Peptide	306.1	307.084	[M-H]-	C10H17N3O6S	3.1549e+07	4.10446e+07	2.51108e+07	2.11162e+07	1.7627e+07	1.87243e+07	1.33443e+07	2.67792e+07	1.69622e+07	3.00365e+07	1.66088e+07	9.37626e+06	2.29006e+07	1.2784e+07	4.72517e+07	1.22561e+07	1.75487e+07	2.21689e+07	2.34496e+07	1.09606e+07	3.00193e+07	C00051	HMDB0000125	124886	70-18-8	16856	44	ko00270,ko00480,ko01100,ko01240,ko02010,ko04216,ko04918,ko04976,ko05208,ko05415
MEDP2559	Gly-Arg	Amino acid and Its metabolites	Small Peptide	232.1	231.133	[M+H]+	C8H17N5O3	25109.2	11164.4	16486.4	49005.6	35965.1	27324.2	24133.2	13039.5	32073.7	34269.2	36964.6	56436.2	39469.7	19832.6	26881.6	21546.1	41278.3	29975.9	37557.1	26865.1	22934.8	-	-	6426706	18635-55-7	-	-	-
MEDP2313	Gly-Gln	Amino acid and Its metabolites	Small Peptide	204.1	203.091	[M+H]+	C7H13N3O4	2.33156e+07	1.93074e+07	3.38912e+07	2.14671e+07	2.79595e+07	2.68448e+07	2.8299e+07	1.8663e+07	3.7109e+07	2.36605e+07	3.03984e+07	1.63747e+07	2.77151e+07	3.95209e+07	1.4476e+07	1.16708e+07	3.13146e+07	4.25178e+07	3.40751e+07	3.11287e+07	1.55021e+07	D94472	-	123913	13115-71-4	-	-	-
MEDP2546	Gly-Glu	Amino acid and Its metabolites	Small Peptide	205.1	204.074	[M+H]+	C7H12N2O5	2.70058e+06	9	2.75222e+06	9	1.81416e+06	2.84587e+06	2.66528e+06	3.64817e+06	1.94232e+06	2.27196e+06	2.22825e+06	1.7337e+06	2.06384e+06	2.28991e+06	3.36281e+06	2.09518e+06	2.06518e+06	3.44418e+06	2.48297e+06	2.5755e+06	2.65663e+06	-	-	99278	7412-78-4	-	-	-
MEDP1670	Gly-Gly-Phe	Amino acid and Its metabolites	Small Peptide	280.1	279.122	[M+H]+	C13H17N3O4	327539	379244	332240	350170	240738	256005	273625	251410	289186	290723	238700	267669	216424	252154	296296	224170	276886	192225	354384	256676	235239	-	-	6993373	6234-26-0	-	-	-
MEDP1790	Gly-Ile	Amino acid and Its metabolites	Small Peptide	189.1	188.116	[M+H]+	C8H16N2O3	494418	199509	430040	393977	443800	361049	272140	266197	631432	310133	282910	288003	265089	621909	254975	253539	296070	420550	367556	388426	340958	-	HMDB0028844	88079	19461-38-2	-	-	-
MEDN0059	Gly-Leu	Amino acid and Its metabolites	Amino acid derivatives	187.1	188.116	[M-H]-	C8H16N2O3	80085.6	17596.2	41447.9	20942	45946.3	59395.1	49672.9	34283.7	115357	49463.7	49508.1	72448.8	55139.5	95539.2	40067.9	39272.4	63864.5	64165.4	48403.6	55760.3	56994.9	C02155	HMDB0000759	92843	869-19-2	73514	5727	-
MEDP2312	Gly-Lys	Amino acid and Its metabolites	Small Peptide	204.1	203.126	[M+H]+	C8H17N3O3	6.81868e+07	5.3025e+07	1.08114e+08	5.33345e+07	7.07335e+07	7.3222e+07	7.66044e+07	4.77442e+07	107895513	6.60965e+07	9.08628e+07	4.17581e+07	8.35607e+07	1.13545e+08	3.41809e+07	4.42653e+07	1.11773e+08	1.3423e+08	8.02782e+07	8.56844e+07	3.28836e+07	-	-	3080576	997-62-6	-	-	-
MEDN1029	Gly-Phe	Amino acid and Its metabolites	Amino acid derivatives	221.1	222.1	[M-H]-	C11H14N2O3	9011.46	4182.3	17326.8	6836.09	8355.58	12196.5	9509.59	8749.56	25160.7	10393.5	20588.4	13784.2	11889.3	26984	6853.55	14190.8	15078.7	15615	9904.86	14257.3	11622.4	-	HMDB0028848	92953	3321-03-7	-	-	-
MEDP0045	Gly-Pro	Amino acid and Its metabolites	Small Peptide	173.2	172.085	[M+H]+	C7H12N2O3	11561	18341.4	8393.03	9	10867.8	5296.58	7125.19	7744.22	10688.3	18755.4	12342	23724.8	6024.59	20384.3	26045.7	18295	9282.81	1153.03	14179	5723.08	14812.6	-	HMDB0000721	79101	704-15-4	70744	-	-
MEDP2335	Gly-Thr	Amino acid and Its metabolites	Small Peptide	177.1	176.08	[M+H]+	C6H12N2O4	51780.8	48387.8	56784.3	55136.2	63075.6	75131.3	58475.2	71317.7	63316	50674.7	48237.1	49052.9	38454.5	61805.2	55896.6	50043.4	48814.1	42328.2	52338.3	49826.5	42912.4	-	-	111257	7093-70-1	-	-	-
MEDP2508	Gly-Tyr	Amino acid and Its metabolites	Amino acid derivatives	239.1	238.095	[M+H]+	C11H14N2O4	103362	47920.8	124777	79854.5	99629.1	111400	145629	125032	221617	97532.8	97807.7	182192	145291	132099	61280.1	79715.4	141162	192876	122156	107707	160741	-	HMDB0028853	92829	658-79-7	73517	-	-
MEDP1070	Gly-Val	Amino acid and Its metabolites	Small Peptide	175.1	174.1	[M+H]+	C7H14N2O3	74621	125064	58125.9	28299.5	42780.1	113708	40109.3	67672.3	87108.1	133569	35129.3	43783.9	18585.7	89460.6	73904.5	57688.6	51277.6	80288.1	87523.9	57961.4	49806.2	-	HMDB0028854	2724807	1963-21-9	73922	-	-
MEDN1485	Glycerophospho-N-Arachidonoyl Ethanolamine	GP	LPE	500.3	501.285	[M-H]-	C25H44NO7P	857679	459549	459854	767814	660555	938983	516714	403145	825021	509173	428749	608396	503202	697805	491514	836956	493678	519473	766983	709206	690905	-	-	71684654	201738-25-2	-	-	-
MEDN0113	Glycochenodeoxycholic Acid	Bile acids	Bile acids	448.3	449.314	[M-H]-	C26H43NO5	103374	76349.3	92670.7	34662.1	150020	88297.8	72240.2	84675.6	132329	69517.8	110742	87444.8	103813	82858.3	63443.6	73855.3	73694.2	124538	88396.4	83675.4	77886.5	C05466	HMDB0000637	22833540	640-79-9	-	5610	ko00120,ko04976,ko04979
MEDN1904	Glycodeoxycholic acid	Bile acids	Bile acids	448.3	449.314	[M-H]-	C26H43NO5	14819.6	7376.85	8387.56	3262.76	17209.7	8525.85	8459.25	9402.18	16893	6080.37	6890.34	7297.08	11732.9	5843.59	7262.47	6030.34	6550.54	10260.5	8859.04	9048.53	8149.94	C05464	HMDB0000631	3035026	360-65-6	27471	5604	-
MEDP1763	Guanidine	Alcohol and amines	Polyamines	60.1	59.0483	[M+H]+	CH5N3	426327	292130	300453	363120	347257	284171	289925	366952	253594	278949	291957	393742	281723	318170	357536	378752	317365	268693	390958	265850	306297	C17349	HMDB0001842	3520	50-01-1	42820	6342	-
MEDP0313	Guanidineacetic Acid	Organic acid And Its derivatives	Organic acid And Its derivatives	118.1	117.054	[M+H]+	C3H7N3O2	334409	335221	388987	621189	389778	744835	364655	277177	354010	526926	476308	345271	676186	615010	455509	280775	399067	437186	420150	412349	468844	C00581	HMDB0000128	763	352-97-6	16344	5163	ko00260,ko00330,ko01100
MEDP0314	Guanidinoethyl Sulfonate	Organic acid And Its derivatives	Sulfonic acids	168	167.036	[M+H]+	C3H9N3O3S	1.29511e+06	1.46698e+06	929732	1.44527e+06	892151	1.82625e+06	1.04046e+06	1.02553e+06	886498	1.66663e+06	1.2857e+06	1.13828e+06	1.09019e+06	1.65111e+06	1.25947e+06	1.27923e+06	934260	1.59232e+06	1.39217e+06	1.101e+06	1.15982e+06	C01959	HMDB0003584	68340	543-18-0	17228	6962	ko00430
MEDP1276	Guanine	Nucleotide And Its metabolites	Nucleotide And Its metabolites	152.1	151.049	[M+H]+	C5H5N5O	622872	252409	116084	369728	307274	338074	432650	642491	571662	426645	496657	583077	427679	311398	70323.7	407188	578787	566506	288240	349405	214153	C00242	HMDB0000132	764	73-40-5	16235	315	ko00230,ko01100,ko01232
MEDN0160	Guanosine	Nucleotide And Its metabolites	Nucleotide And Its metabolites	282.1	283.092	[M-H]-	C10H13N5O5	777905	351808	990087	670109	940350	1.03098e+06	1.11469e+06	1.01463e+06	1.79899e+06	760523	788875	1.05478e+06	528930	1.2129e+06	511150	593436	1.49335e+06	1.76168e+06	845908	1.33433e+06	1.08862e+06	C00387	HMDB0000133	6802	118-00-3	16750	87	ko00230,ko01100,ko01232,ko02010
MEDN1544	Guanosine-5'-diphosphate	Nucleotide And Its metabolites	Nucleotide And Its metabolites	442	443.024	[M-H]-	C10H15N5O11P2	77910.8	9	37284	29470.6	51972.5	58767.6	85268.3	75760.4	98575.5	123623	97390	58084	61698.7	219704	77629.2	27902.8	136750	252182	62514.1	79250	70972.8	C00035	HMDB0001201	135398619	146-91-8	17552	6077	ko00230,ko01100,ko01232,ko04014,ko04015,ko04140,ko04144
MEDN1545	Guanosine-5'-monophosphate	Nucleotide And Its metabolites	Nucleotide And Its metabolites	362	363.058	[M-H]-	C10H14N5O8P	169876	63449.1	155295	122396	156656	110210	229103	226936	169533	130164	239542	500936	161959	853074	142423	194157	227671	166534	156708	87422.6	190612	C00144	HMDB0001397	135398631	85-32-5	17345	6216	ko00230,ko01100,ko01232,ko01523,ko04022,ko04740,ko04742,ko04744
MEDN1135	Heparin	Alcohol and amines	Alcohols	315.3	316.298	[M-H]-	C19H40O3	96988.4	149699	634068	133038	736426	28964.9	177534	133168	1.50754e+06	133987	65792.6	34821.5	72038.3	52159.6	116708	104930	111235	147034	272854	209476	221120	C00374	HMDB0001394	72733	6145-69-3	-	-	ko04664,ko05133
MEDP2458	Heptethylene-glycol	Alcohol and amines	Alcohols	327.2	326.194	[M+H]+	C14H30O8	47631.2	459747	682064	841982	653803	505805	132015	642589	743625	73773.8	479784	723172	676279	627752	560837	656097	756298	869288	34653.7	38762.2	29151.6	-	HMDB0061835	79718	5617-32-3	44748	-	-
MEDP0556	Herniarin	Benzene and substituted derivatives	Benzene and substituted derivatives	177	176.047	[M+H]+	C10H8O3	9543.49	15471.1	13049.7	19398.5	14942.3	21000.2	13653.8	24366.7	14661.2	10899.9	15129.4	14856.8	17364.5	12296.7	14433.7	18902.9	19709.1	17481.1	13753.7	20510.7	17405.4	C09268	HMDB0029758	10748	531-59-9	5679	-	-
MEDP1228	Heterodendrin	Others	Others	262.1	261.121	[M+H]+	C11H19NO6	6.43673e+07	2.9882e+07	5.18141e+07	2.31196e+07	5.00439e+07	4.64302e+07	7.57574e+07	5.8869e+07	6.79575e+07	4.32815e+07	1.03692e+08	4.88218e+07	4.80915e+07	6.3779e+07	2.70267e+07	2.41551e+07	4.7353e+07	5.21021e+07	4.86114e+07	4.95033e+07	3.79406e+07	C08332	-	10530	66465-22-3	-	-	-
MEDN0658	Hexadecanedioic acid	FA	FFA	285.2	286.214	[M-H]-	C16H30O4	53976.7	46602.3	64655.6	57434.4	65352.6	58494.9	57919.3	60343.4	44219.2	40538.7	54775.4	47295.7	44365.6	42936.4	42339	38939.9	43712.8	54874.6	49284.8	45489.8	38759.9	C19615	HMDB0000672	10459	505-54-4	73722	5642	ko01100
MEDP2068	Hexaethylene-glycol	Alcohol and amines	Alcohols	283.2	282.168	[M+H]+	C12H26O7	166758	1.16133e+06	1.26584e+06	913126	1.26838e+06	779127	577897	761602	1.11497e+06	177085	1.0122e+06	1.60155e+06	1.14518e+06	917275	958978	703993	1.04481e+06	1.06669e+06	105579	122169	78593.7	-	HMDB0061822	17472	2615-15-8	49793	-	-
MEDN0041	Hexanoyl Glycine	Amino acid and Its metabolites	Amino acid derivatives	172.1	173.105	[M-H]-	C8H15NO3	11164.1	12102.1	12955.2	10475.5	14834.2	7235.75	13019.3	8820.4	49374.6	15563.5	10813.6	4991.45	6397.4	11641	8986.42	7621.43	8491.55	23919.3	13116.5	13373.4	12354.4	-	HMDB0000701	99463	24003-67-6	64390	5669	-
MEDN0317	Hippuric Acid	Organic acid And Its derivatives	Organic acid And Its derivatives	178.1	179.058	[M-H]-	C9H9NO3	1.72812e+06	648624	1.20788e+06	567335	1.34379e+06	1.07987e+06	1.06709e+06	1.39126e+06	1.44958e+06	588716	1.00264e+06	680299	1.07411e+06	1.30116e+06	765573	655359	851653	848805	912460	1.0585e+06	820564	C01586	HMDB0000714	464	495-69-2	18089	1301	ko01100
MEDN1912	His-Ala	Amino acid and Its metabolites	Small Peptide	225.1	226.1	[M-H]-	C9H14N4O3	3.54643e+07	1.95608e+07	1.53676e+07	1.78859e+07	1.11542e+07	1.25308e+07	1.06781e+07	2.39573e+07	2.82464e+07	1.62178e+07	1.59367e+07	1.30131e+07	2.78206e+07	1.66721e+07	2.30346e+07	2.06246e+07	1.54561e+07	1.77043e+07	2.72041e+07	1.18959e+07	1.53749e+07	-	HMDB0028878	101180	16874-75-2	-	-	-
MEDP2345	His-Val	Amino acid and Its metabolites	Small Peptide	255.1	254.138	[M+H]+	C11H18N4O3	280385	99668.7	101391	88877.5	166474	171025	84722.5	182277	185285	142232	122258	174666	103560	136626	121604	149551	187275	171773	132293	105541	174532	-	HMDB0028898	7021871	76019-15-3	-	-	-
MEDP0047	Histamine	Alcohol and amines	Polyamines	112.1	111.08	[M+H]+	C5H9N3	578779	1.21739e+06	170807	1.06092e+06	192558	417115	196351	341504	424633	414279	9	359592	177033	219710	743057	188868	277569	205155	430038	345610	551074	C00388	HMDB0000870	774	51-45-6	18295	68	ko00340,ko01100,ko04080,ko04664,ko04721,ko04750,ko04971,ko04974,ko05310
MEDP0431	Hordenine	Others	Others	166.1	165.115	[M+H]+	C10H15NO	290514	169980	193994	179203	251221	236762	202455	213592	242253	205852	250588	196654	190666	252645	252059	226642	235325	315439	255662	272623	217254	C06199	HMDB0004366	68313	539-15-1	5764	7055	ko00350,ko01100
MEDN0655	Hydantoin-5-propionic acid	Organic acid And Its derivatives	Organic acid And Its derivatives	171	172.048	[M-H]-	C6H8N2O4	21761.1	31049.6	10036.5	23227.7	19574.6	15337.3	18470.9	29982	22234.5	24491.5	23603.8	18968.9	23826.8	17460.1	45663.3	26695.4	15152.1	13839.7	22341.6	20852.7	39752.9	C05565	HMDB0001212	782	5624-26-0	28297	6084	ko00340
MEDN0647	Hydroquinone	Benzene and substituted derivatives	Phenolics	109	110.037	[M-H]-	C6H6O2	49144	23189.9	42279.5	22786.7	59539.1	39626.1	47908	45312.1	59407.5	23825.6	55212.3	34465	25201.1	48468.2	18282.5	25256.5	38851.4	39340.5	37664.9	46458	37035.2	C00530	HMDB0002434	785	123-31-9	17594	6681	ko00350,ko01100,ko05208
MEDN1549	Hydroumbellic acid	Benzene and substituted derivatives	Phenolics	181.1	182.058	[M-H]-	C9H10O4	51126.5	52564.6	54824.6	47604.6	60331.5	57217.8	71208.5	42870.7	81922.7	52820.3	50919.8	43937.9	52203.3	61020	53030.2	52965.3	60839.5	57429.1	52942.1	39352.9	48865.6	-	HMDB0126386	96384	5631-68-5	-	-	-
MEDP0682	Hydroxyacetone	Aldehyde,Ketones,Esters	Ketones	75.1	74.0368	[M+H]+	C3H6O2	305617	359403	351977	395528	329099	416888	307296	369857	278888	284143	318538	386649	325147	157439	318595	472918	330362	334995	345542	376869	367020	C05235	HMDB0006961	8299	116-09-6	27957	-	ko00640,ko01100
MEDN0555	Hydroxyphenyllactic acid	Organic acid And Its derivatives	Organic acid And Its derivatives	181.1	182.058	[M-H]-	C9H10O4	374281	130790	289000	123515	306961	205323	202506	200916	533462	278580	307251	250451	252325	414351	350824	482935	451203	672166	248009	278782	261451	C03672	HMDB0000755	9378	306-23-0	17385	5723	-
MEDN1656	Hydroxypiperazic acid	Heterocyclic compounds	Heterocyclic compounds	145.1	146.106	[M-H]-	C5H10N2O3	1.16492e+07	2.28165e+07	1.92078e+07	3.8153e+07	2.35316e+07	2.1274e+07	2.33632e+07	2.82079e+07	1.35766e+07	2.30361e+07	1.4713e+07	7.22603e+06	1.66028e+07	1.99139e+07	2.82006e+07	1.24687e+07	1.64694e+07	2.77499e+07	2.02934e+07	1.62489e+07	1.86553e+07	C00739	-	129859924	-	-	-	ko00310,ko00470,ko01100
MEDP1060	Hydroxyquinoline	Heterocyclic compounds	Heterocyclic compounds	146.1	145.053	[M+H]+	C9H7NO	1.51715e+06	587986	1.04938e+06	796640	1.13628e+06	1.11744e+06	1.11334e+06	1.24375e+06	1.52879e+06	1.05365e+06	1.41559e+06	1.14517e+06	899855	1.64949e+06	979910	863073	939985	1.39483e+06	1.22245e+06	949610	1.02584e+06	C19434	-	1923	148-24-3	-	-	-
MEDN2126	Hyp-Lys	Amino acid and Its metabolites	Small Peptide	258.2	259.153	[M-H]-	C11H21N3O4	10652.1	16721.3	18775.7	28853.3	10849.2	17578.8	42131.1	22958.8	25858.7	13217.8	21794.5	129800	8155.72	84669.7	9	10430.2	11746.2	8667.5	12236.4	25940.7	14432.8	-	-	-	-	-	-	-
MEDN2117	Hyp-Thr	Amino acid and Its metabolites	Small Peptide	231.1	232.106	[M-H]-	C9H16N2O5	441241	412847	379217	349785	310973	262792	284540	140495	248501	272444	257833	195505	222186	217990	195114	95605	269413	216796	463390	278075	299008	-	-	-	-	-	-	-
MEDP0874	Hypaphorine	Organic acid And Its derivatives	Organic acid And Its derivatives	247.1	246.137	[M+H]+	C14H18N2O2	768137	255833	759223	393985	743687	659771	1.10825e+06	644872	596651	305159	544102	226873	566806	588742	333749	405069	419997	760964	585685	598498	556673	C09213	HMDB0061115	442106	487-58-1	5832	-	-
MEDP1197	Hypotaurocyamine	Alcohol and amines	Polyamines	152	151.042	[M+H]+	C3H9N3O2S	2.18176e+06	1.14099e+06	2.96369e+06	1.9832e+06	2.91197e+06	2.5153e+06	2.65614e+06	3.36107e+06	3.14459e+06	1.8825e+06	2.39198e+06	1.90403e+06	2.64404e+06	2.6889e+06	1.71261e+06	2.44226e+06	4.09745e+06	2.46861e+06	2.07092e+06	3.01066e+06	2.80249e+06	C02419	-	11062553	1119-54-6	-	-	-
MEDP0170	Hypoxanthine	Nucleotide And Its metabolites	Nucleotide And Its metabolites	137	136.039	[M+H]+	C5H4N4O	7.70725e+07	3.02724e+07	4.8059e+07	2.9519e+07	4.71752e+07	3.59435e+07	4.72942e+07	8.22986e+07	8.74804e+07	4.34868e+07	4.00869e+07	8.59926e+07	4.48584e+07	5.32508e+07	3.43532e+07	4.79226e+07	6.00932e+07	5.34818e+07	7.55355e+07	5.76297e+07	7.68724e+07	C00262	HMDB0000157	790	68-94-0	17368	83	ko00230,ko01100,ko01232
MEDP0390	Hypoxanthine-9-β-D-Arabinofuranoside	Nucleotide And Its metabolites	Nucleotide And Its metabolites	269.1	268.081	[M+H]+	C10H12N4O5	1.20916e+06	1.07052e+06	5.40629e+06	1.58373e+06	1.74934e+06	4.57484e+06	2.91168e+06	4.86562e+06	4.23816e+06	858712	1.79928e+06	1.84699e+06	1.29935e+06	4.5432e+06	5.08005e+06	1.99494e+06	1.93654e+06	7.41923e+06	3.23239e+06	2.72883e+06	2.64116e+06	-	HMDB0003040	46874582	7013-16-3	705435	3022	-
MEDN1969	Ile-Ala	Amino acid and Its metabolites	Small Peptide	201.1	202.132	[M-H]-	C9H18N2O3	32044	13016.6	24367.1	13758.7	22954.2	20836.7	34445.7	27829.6	28005.2	18928.6	34942.3	13323.8	34378	24247.3	19627	15313.7	25329.1	11882.5	33397.9	29863.2	34659	-	-	7009577	24787-73-3	-	-	-
MEDP2570	Ile-Asn	Amino acid and Its metabolites	Small Peptide	246.1	245.137	[M+H]+	C10H19N3O4	55302.4	49153.1	9	38026.2	32315.2	172835	9	9	9	9	9	9	9	9	9	9	9	9	33004.7	21062.8	57243.7	-	-	4414300	59652-59-4	-	-	-
MEDP1935	Ile-Asp	Amino acid and Its metabolites	Small Peptide	247.1	246.121	[M+H]+	C10H18N2O5	443151	115253	595677	250708	465639	336630	365508	509466	527375	295474	397665	227178	440491	566908	270799	348656	391677	499177	364470	302567	339619	-	HMDB0028903	-	-	-	-	-
MEDP2392	Ile-Glu	Amino acid and Its metabolites	Small Peptide	261.1	260.137	[M+H]+	C11H20N2O5	105345	27083.9	70461.2	27385.3	78290.1	43229.6	38797.6	85184.3	113640	61242.7	80326.8	124233	59858.2	79981.5	33099.2	52800.1	73048.7	36285.7	64079	43522.3	41640.2	-	-	7009625	42516-53-0	-	-	-
MEDN2133	Ile-His	Amino acid and Its metabolites	Small Peptide	267.2	268.154	[M-H]-	C12H20N4O3	189395	60641.1	81343.2	29824.1	94845.7	95630.9	50910.6	52510.6	98279.6	75293.8	96508.1	41320.1	78801	71093.5	55466	52933.6	104653	157761	80424.9	42898.1	71396.7	-	-	7019081	97284-12-3	-	-	-
MEDP2452	Ile-Ile	Amino acid and Its metabolites	Small Peptide	245.2	244.179	[M+H]+	C12H24N2O3	118731	50499	126865	36604.3	126974	135547	73004.4	100196	132867	69878.4	115885	62135	91119.8	220932	71714.8	91285.1	124604	169861	119730	126447	107494	-	-	7010568	42537-99-5	-	-	-
MEDP2453	Ile-Leu	Amino acid and Its metabolites	Small Peptide	245.2	244.179	[M+H]+	C12H24N2O3	144804	44056.8	147136	53981.1	135558	103377	104009	146347	142410	84295.4	122742	79564.9	95637.4	181264	78339.4	63537.7	116731	172935	104841	100658	108027	D81944	-	7019083	26462-22-6	-	-	-
MEDP1870	Ile-Lys	Amino acid and Its metabolites	Small Peptide	260.2	259.19	[M+H]+	C12H25N3O3	482858	466379	679905	377075	407951	322614	342609	791025	507694	297882	299592	588335	375081	220223	452734	404319	393351	256585	222836	254505	435975	-	HMDB0028912	44298547	-	-	-	-
MEDP2387	Ile-Ser	Amino acid and Its metabolites	Small Peptide	219.1	218.127	[M+H]+	C9H18N2O4	7.56762e+06	3.4201e+06	7.12684e+06	4.88524e+06	8.70122e+06	5.81295e+06	6.37559e+06	8.06945e+06	9.19845e+06	4.9011e+06	5.70756e+06	2.9974e+06	8.34935e+06	7.779e+06	4.08051e+06	5.13082e+06	8.238e+06	7.79386e+06	6.33155e+06	7.05054e+06	4.30064e+06	-	-	7021816	6403-14-1	-	-	-
MEDN2088	Imidazole-4-methanol	Heterocyclic compounds	Heterocyclic compounds	97	98.048	[M-H]-	C4H6N2O	8.11487e+08	6.47677e+08	8.42738e+08	7.15946e+08	7.89169e+08	8.6221e+08	9.15688e+08	879647823	9.28501e+08	9.28818e+08	9.50207e+08	888341506	8.35302e+08	7.87686e+08	8.03683e+08	8.4797e+08	9.58436e+08	730100052	9.4374e+08	8.89398e+08	8.89426e+08	-	-	122926	32673-41-9	-	-	-
MEDP0425	Imidazoleacetic acid	Heterocyclic compounds	Indole and Its derivatives	127.1	126.043	[M+H]+	C5H6N2O2	533210	439676	426555	390548	609246	473336	209812	478674	532443	488903	384845	571135	386102	366164	485000	542983	384252	376694	520035	413022	558647	C02835	HMDB0002024	96215	645-65-8	16974	6445	ko00340,ko01100
MEDP1056	Iminodiacetic acid	Organic acid And Its derivatives	Organic acid And Its derivatives	134.1	133.037	[M+H]+	C4H7NO4	586119	894890	455862	936333	944805	643021	1.24046e+06	913721	808568	841152	1.00478e+06	761854	773114	728915	845557	633346	704564	986053	773967	912696	822788	C19911	HMDB0011753	8897	142-73-4	24786	-	-
MEDP0453	Indole	Heterocyclic compounds	Indole and Its derivatives	118	117.058	[M+H]+	C8H7N	5.55772e+06	6.51228e+06	5.09007e+06	6.28151e+06	6.17398e+06	5.19958e+06	4.13706e+06	6.77542e+06	4.70415e+06	5.83557e+06	5.2159e+06	5.48094e+06	4.48817e+06	4.89229e+06	4.98645e+06	4.65888e+06	4.38476e+06	4.58654e+06	5.14522e+06	5.95717e+06	4.87672e+06	C00463	HMDB0000738	798	120-72-9	16881	286	ko00380,ko00400,ko01100,ko04974
MEDN0562	Indole 3-carbinol	Heterocyclic compounds	Indole and Its derivatives	146.1	147.068	[M-H]-	C9H9NO	4.4639e+06	4.31203e+06	4.44098e+06	4.54626e+06	3.72229e+06	4.07885e+06	4.29401e+06	4.00233e+06	4.08995e+06	4.23998e+06	4.18898e+06	3.40259e+06	3.53593e+06	3.8983e+06	3.76129e+06	4.1174e+06	3.84067e+06	3.65408e+06	4.12033e+06	4.98431e+06	3.96571e+06	-	HMDB0005785	3712	700-06-1	24814	-	-
MEDP2298	Indole-3-Acetic Acid	Heterocyclic compounds	Indole and Its derivatives	176.1	175.063	[M+H]+	C10H9NO2	679761	597908	808477	772302	745464	883439	907340	809159	802677	748431	856520	884686	984768	819963	833553	779645	854889	1.00273e+06	532167	745709	912885	C00954	HMDB0000197	802	87-51-4	16411	5211	ko00380,ko01100
MEDP0276	Indole-3-Carboxaldehyde	Heterocyclic compounds	Indole and Its derivatives	146.1	145.053	[M+H]+	C9H7NO	7.30098e+06	8.45784e+06	6.77166e+06	7.22153e+06	8.59292e+06	7.82405e+06	6.85622e+06	7.79425e+06	8.00805e+06	8.2103e+06	8.0317e+06	6.37123e+06	7.09301e+06	6.67782e+06	7.54779e+06	6.42144e+06	8.47038e+06	8.49201e+06	8.50951e+06	8.28583e+06	7.55926e+06	C08493	HMDB0029737	10256	487-89-8	343043	-	-
MEDP0529	Indole-3-acetamide	Heterocyclic compounds	Indole and Its derivatives	175.1	174.079	[M+H]+	C10H10N2O	130684	38674.3	87642.2	56002.6	101821	79140.5	76538.1	93743.1	85597.6	57248.9	85067.1	105808	53826.4	89674.1	76177.9	117320	65840.4	110061	115091	87496.3	82105.6	C02693	HMDB0029739	397	879-37-8	16031	-	ko00380,ko01100
MEDN0523	Indole-3-lactic acid	Heterocyclic compounds	Indole and Its derivatives	204.1	205.074	[M-H]-	C11H11NO3	2.64816e+07	2.6207e+07	4.3164e+07	3.29447e+07	3.95241e+07	4.04285e+07	3.55608e+07	4.81241e+07	5.11748e+07	4.91071e+07	5.72562e+07	5.43448e+07	5.41375e+07	6.14392e+07	5.94211e+07	6.05392e+07	7.46947e+07	7.35138e+07	21864311	4.20754e+07	5.93563e+07	C02043	HMDB0000671	92904	1821-52-9	24813	5641	-
MEDN1039	Indole-4-carboxaldehyde	Heterocyclic compounds	Indole and Its derivatives	144	145.053	[M-H]-	C9H7NO	94044.6	69487.5	92601.2	77606.8	81689.8	92404.3	90563.6	72265.3	91531.5	86929.6	98519.5	86548.3	108722	77030.5	82186.6	109957	107090	106834	87590.1	93002.4	105673	-	-	333703	1074-86-8	-	-	-
MEDN0656	Indoleacetaldehyde	Heterocyclic compounds	Indole and Its derivatives	158.1	159.068	[M-H]-	C10H9NO	514205	376745	503652	288154	422029	389181	460810	568028	786707	402212	379656	428189	368167	560679	349820	379624	358410	313323	455992	418789	407409	C00637	HMDB0001190	800	2591-98-2	18086	6068	ko00380,ko01100
MEDN0621	Indoxylsulfuric acid	Heterocyclic compounds	Indole and Its derivatives	212	213.01	[M-H]-	C8H7NO4S	11241.6	10392.4	38486.9	17303	21144.2	29681.2	24444.7	33745.4	50162.9	25367.4	19937.8	19420.7	15666.3	69635.2	25191.5	20481.2	14099.4	21559	15936.5	21507.9	23989.9	-	HMDB0000682	10258	487-94-5	43355	524	-
MEDN1003	Inosine	Nucleotide And Its metabolites	Nucleotide And Its metabolites	267.1	268.081	[M-H]-	C10H12N4O5	6.10351e+07	1.4203e+07	4.36735e+07	1.68685e+07	3.88186e+07	4.96003e+07	5.07128e+07	5.91886e+07	1.20573e+08	3.86313e+07	3.9858e+07	8.32524e+07	3.61089e+07	1.22593e+08	4.30174e+07	5.09662e+07	5.94136e+07	8.70588e+07	4.32474e+07	6.36917e+07	6.41218e+07	C00294	HMDB0000195	135398641	58-63-9	17596	84	ko00230,ko01100,ko01232,ko02010
MEDP2506	Inosine 5'-monophosphate	Nucleotide And Its metabolites	Nucleotide And Its metabolites	349.1	348.047	[M+H]+	C10H13N4O8P	2.46035e+07	9.99496e+06	9.93971e+06	1.27025e+07	1.3622e+07	1.75723e+06	2.324e+07	1.10219e+07	3.98619e+07	2.23583e+07	3.56438e+07	8.17431e+06	3.40443e+07	1.83369e+07	1.11772e+06	8.91518e+06	9.11124e+06	1.06674e+07	2.22322e+07	2.54862e+07	1.21064e+07	C00130	HMDB0000175	135398640	131-99-7	17202	5196	ko00230,ko01100,ko01232,ko01240,ko01523,ko04742
MEDN2061	Inosine 5'-triphosphate	Nucleotide And Its metabolites	Nucleotide And Its metabolites	507	507.98	[M-H]-	C10H15N4O14P3	750069	197615	800258	152175	1.09861e+06	703646	514298	1.24909e+06	681214	285907	812575	485340	1.1369e+06	1.3478e+06	328985	270805	1.02297e+06	2.1812e+06	292829	528703	590508	C00081	-	135398643	132-06-9	-	-	ko00230,ko01100,ko01232
MEDN1553	Inosine diphosphate	Nucleotide And Its metabolites	Nucleotide And Its metabolites	445	428.013	[M-H+H2O]-	C10H14N4O11P2	223872	13892.9	67238.4	47777	70809.2	60819.1	231294	202680	235993	227828	197050	1.3093e+06	192297	417451	49138.3	159243	137622	102727	164453	125370	179625	C00104	HMDB0003335	135398651	81012-88-6	17808	6892	ko00230,ko01100,ko01232
MEDP2266	Inositol 1,3,4-trisphosphate	Organic acid And Its derivatives	Phosphoric acids	421	419.962	[M+H]+	C6H15O15P3	819919	891343	876396	906012	833699	859152	909016	889151	920182	976018	943042	891357	945787	924230	892027	927887	966882	901141	905526	964821	1.04445e+06	C01243	HMDB0001143	439455	98102-63-7	18228	6035	ko00562,ko01100,ko04070
MEDN2059	Inositol 1-phosphate	Alcohol and amines	Alcohols	259	260.03	[M-H]-	C6H13O9P	4.18091e+08	4.37677e+08	2.2222e+08	3.05981e+08	4.07515e+08	3.67931e+08	3.77046e+08	4.20087e+08	2.99891e+08	4.43417e+08	2.55653e+08	3.21445e+08	3.35038e+08	2.80454e+08	3.66118e+08	3.31447e+08	2.20435e+08	2.81738e+08	3.5938e+08	3.70931e+08	3.57551e+08	-	HMDB00213	107737	573-35-3	18169	5223	-
MEDN1554	Isethionic acid	Organic acid And Its derivatives	Sulfonic acids	125	125.999	[M-H]-	C2H6O4S	4.53342e+06	3.12269e+06	1.06755e+07	3.71887e+06	7.87128e+06	9.86551e+06	9.90038e+06	3.86513e+06	7.27803e+06	6.683e+06	9.2283e+06	1.02169e+07	4.32363e+06	1.87384e+07	5.50731e+06	5.43505e+06	8.83044e+06	8.78943e+06	4.43386e+06	1.22245e+07	7.3299e+06	C05123	HMDB0003903	7866	1562-00-1	1157	6987	ko00430,ko01100
MEDN1621	Isocitric acid	Organic acid And Its derivatives	Organic acid And Its derivatives	191	192.027	[M-H]-	C6H8O7	1.91874e+06	1.42979e+06	1.93077e+06	1.69337e+06	1.63186e+06	1.14234e+06	2.01201e+06	2.25305e+06	2.25457e+06	1.23043e+06	1.8318e+06	1.82821e+06	1.67363e+06	2.31463e+06	2.42992e+06	1.7532e+06	1.6201e+06	2.43142e+06	1.80421e+06	1.84067e+06	1.70365e+06	C00311	HMDB0000193	1198	320-77-4	30887	3328	ko00020,ko00630,ko01100,ko01200,ko01210,ko01230,ko01240,ko04922,ko05230
MEDP1501	Isocytosine	Nucleotide And Its metabolites	Nucleotide And Its metabolites	112	111.043	[M+H]+	C4H5N3O	1.65402e+06	1.82484e+06	2.43019e+06	746915	2.00335e+06	2.51185e+06	2.53035e+06	2.27015e+06	3.35942e+06	696892	1.22799e+06	2.0879e+06	2.76516e+06	2.5748e+06	1.34585e+06	758774	2.39381e+06	2.72133e+06	2.59114e+06	2.74878e+06	1.20655e+06	-	-	66950	108-53-2	-	-	-
MEDN1714	Isokaurenoic acid	Organic acid And Its derivatives	Organic acid And Its derivatives	301.2	302.225	[M-H]-	C20H30O2	9.59233e+06	427079	3.04702e+08	2.22924e+07	3.59019e+08	1.86243e+06	900982	645635	2.92791e+08	3.25767e+07	1.22525e+07	538321	1.47462e+07	493107	165517	85028.1	5.09725e+07	6.8013e+07	1.37621e+08	1.43452e+08	144015597	C11874	-	73062	6730-83-2	-	-	ko01100
MEDN1900	Isolithocholic acid	Bile acids	Bile acids	375.3	376.298	[M-H]-	C24H40O3	163063	145952	199953	128353	368708	213805	210312	112902	306139	114237	169002	120668	90631.8	217843	88244.2	114498	157895	149643	214030	168217	205982	C17658	HMDB0000717	164853	1534-35-6	81253	5685	-
MEDP0627	Isonicotinic acid	Organic acid And Its derivatives	Organic acid And Its derivatives	124	123.032	[M+H]+	C6H5NO2	4.36633e+07	2.50459e+07	3.22071e+07	2.45925e+07	3.47509e+07	2.35674e+07	4.25042e+07	4.24993e+07	5.67831e+07	3.97464e+07	6.3997e+07	4.70116e+07	4.31642e+07	5.78117e+07	1.91346e+07	3.69878e+07	6.06081e+07	5.45986e+07	4.82886e+07	5.00248e+07	2.44109e+07	C07446	HMDB0060665	5922	55-22-1	6032	-	ko00983
MEDP2196	Isosteviol	Organic acid And Its derivatives	Organic acid And Its derivatives	319.2	318.219	[M+H]+	C20H30O3	11118.8	3930.27	204006	15793.2	224595	3918.56	725.201	2851.16	185779	22872.9	17597.3	3625.6	9454.89	2176.68	2700.29	682.869	47133.8	58902.4	51815.3	53024	80325.8	-	-	99514	27975-19-5	-	-	-
MEDP1770	Jasmone	Aldehyde,Ketones,Esters	Ketones	165.1	164.12	[M+H]+	C11H16O	188636	230743	398622	260996	222365	256057	173926	308176	380989	275558	199210	364959	297340	256073	349820	194289	214345	202232	171189	99817	116028	C08490	HMDB0035601	1549018	488-10-8	-	-	-
MEDP1076	Kojibiose	Others	Others	325.1	342.116	[M-H2O+H]+	C12H22O11	35054.5	40537.2	88341.3	56373.2	79392	25635.4	45481.9	43105.5	83769.3	44960	41937	45194.7	69696.7	57341.1	40010.1	37602.9	49434.4	50852.5	40764.4	38558	45447	C19632	HMDB0011742	164939	2140-29-6	33020	-	-
MEDN0323	Kynurenic Acid	Amino acid and Its metabolites	Amino acid derivatives	188	189.043	[M-H]-	C10H7NO3	81787.8	69274.1	91813.3	87006.3	53364.8	45886.8	14836	66204.2	71105.9	52768.5	83227.7	16509.6	66986.7	60056.6	57435.5	52977.4	62357.6	69255.9	76983.5	81591.6	48227	C01717	HMDB0000715	3845	492-27-3	18344	5683	ko00380,ko01100
MEDP2642	L-2-Aminoadipate	Organic acid And Its derivatives	Organic acid And Its derivatives	162.1	161.069	[M+H]+	C6H11NO4	45289.7	110158	196836	140969	95073	107397	119878	136318	182134	168441	149596	209209	161456	206128	146306	25763.4	157230	132581	145723	101790	107436	C00956	HMDB0000510	92136	1118-90-7	37024	5496	ko00300,ko00310,ko00311,ko01100,ko01210,ko01230
MEDP0013	L-Alanine	Amino acid and Its metabolites	Amino acids	90	89.048	[M+H]+	C3H7NO2	4.5538e+07	2.89172e+07	2.70767e+07	3.17013e+07	4.07717e+07	1.75965e+07	2.48252e+07	4.01937e+07	4.28171e+07	2.32954e+07	3.89072e+07	2.63921e+07	3.8956e+07	3.78286e+07	39922913	2.86617e+07	2.19856e+07	3.95934e+07	4.16741e+07	3.70366e+07	3.84152e+07	C00041	HMDB0000161	5950	56-41-7	16977	-	ko00250,ko00270,ko00430,ko00450,ko00470,ko00970,ko01100,ko01200,ko01230,ko02010,ko04122,ko04974,ko04978,ko05230
MEDN1556	L-Allothreonine	Amino acid and Its metabolites	Amino acids	118.1	119.058	[M-H]-	C4H9NO3	48575.9	63168.6	52806.7	27245.1	67430.5	80103.6	33215.1	9	55337.6	72236.8	31270.5	81798	9	9	9	9	9	9	44098.3	61444.2	60482.1	C05519	HMDB0004041	99289	28954-12-3	28718	7007	ko00260,ko01100
MEDN0007	L-Arginine	Amino acid and Its metabolites	Amino acids	173.1	174.112	[M-H]-	C6H14N4O2	1.69235e+06	2.28244e+06	2.77602e+06	1.97244e+06	1.98741e+06	2.68675e+06	3.92788e+06	3.48496e+06	1.87855e+06	2.62612e+06	2.48563e+06	2.31729e+06	1.72991e+06	3.52317e+06	3.89572e+06	2.10789e+06	1.68347e+06	3.33015e+06	2.45908e+06	2.95603e+06	2.35943e+06	C00062	HMDB0000517	6322	74-79-3	16467	5502	ko00220,ko00261,ko00330,ko00470,ko00970,ko01100,ko01230,ko02010,ko04150,ko04974,ko05014,ko05022,ko05142,ko05146,ko05230
MEDP0239	L-Ascorbate	CoEnzyme and vitamins	CoEnzyme and vitamins	177	176.032	[M+H]+	C6H8O6	6.67583e+06	7.26462e+06	7.75096e+06	7.12756e+06	1.1684e+07	8.78364e+06	7.58401e+06	7.7255e+06	8.41994e+06	8.29277e+06	7.54171e+06	8.39915e+06	1.00691e+07	8.06029e+06	9.22595e+06	6.66583e+06	8.14131e+06	8.27668e+06	9.19638e+06	9.4723e+06	9.57379e+06	C00072	HMDB0000044	54670067	50-81-7	29073	3753	ko00053,ko00480,ko01100,ko01240,ko04066,ko04977
MEDN1557	L-Ascorbic acid 2-phosphate	Organic acid And Its derivatives	Phosphoric acids	255	255.998	[M-H]-	C6H9O9P	35792.3	38531.6	19953.1	38479	15767	28572.4	21720.5	19427.6	29631.3	28300	30169.3	22283.8	20920.5	2201.44	21512.8	13050.2	21014.9	9669.64	34770.8	24440.5	14707.9	C18341	-	54679073	23313-12-4	-	-	-
MEDN0042	L-Asparagine Anhydrous	Amino acid and Its metabolites	Amino acids	131	132.054	[M-H]-	C4H8N2O3	355009	588136	148086	497145	172697	157194	156003	347887	225856	206412	135217	357220	183697	244778	367698	225941	112945	240272	196880	153992	182387	C00152	HMDB0000168	6267	70-47-3	17196	14	ko00250,ko00970,ko01100,ko01230,ko04974,ko04978,ko05230
MEDP0014	L-Aspartic Acid	Amino acid and Its metabolites	Amino acids	134.1	133.038	[M+H]+	C4H7NO4	586119	894890	455862	936333	944805	643021	1.24046e+06	913721	808568	841152	1.00478e+06	761854	773114	728915	845557	633346	704564	986053	773967	912696	822788	C00049	HMDB0000191	5960	56-84-8	17053	5206	ko00220,ko00250,ko00260,ko00261,ko00270,ko00300,ko00340,ko00410,ko00470,ko00760,ko00770,ko00970,ko01100,ko01200,ko01210,ko01230,ko01240,ko02010,ko04080,ko04974,ko05230
MEDN0043	L-Carnosine	Amino acid and Its metabolites	Amino acid derivatives	225.1	226.107	[M-H]-	C9H14N4O3	2.31211e+08	1.39914e+08	2.13244e+08	1.21655e+08	1.68347e+08	1.63352e+08	1.32588e+08	1.55699e+08	2.53639e+08	1.31507e+08	2.12191e+08	2.34798e+08	1.45331e+08	2.9783e+08	1.4138e+08	133799699	1.75708e+08	2.31004e+08	1.4767e+08	2.0142e+08	1.75871e+08	C00386	HMDB0000033	439224	305-84-0	15727	38	ko00340,ko00410,ko01100
MEDN0010	L-Citrulline	Amino acid and Its metabolites	Amino acids	174.1	175.096	[M-H]-	C6H13N3O3	886690	946270	938235	947027	450524	254679	420725	421676	1.1806e+06	961463	1.11016e+06	311157	485839	954251	759767	1.01165e+06	1.03061e+06	1.20421e+06	567027	495215	598756	C00327	HMDB0000904	9750	372-75-8	16349	16	ko00220,ko01100,ko01230
MEDP0051	L-Cystathionine	Amino acid and Its metabolites	Amino acid derivatives	223	222.067	[M+H]+	C7H14N2O4S	109360	190692	136055	138414	92090.3	125633	146107	165629	174207	162608	130163	232104	168912	136852	159601	207083	158240	113123	131858	142489	162396	C02291	HMDB0000099	439258	56-88-2	17482	39	ko00260,ko00270,ko01100,ko01230,ko01240
MEDN2064	L-Cysteic acid	Organic acid And Its derivatives	Organic acid And Its derivatives	168	169.004	[M-H]-	C3H7NO5S	78144.3	39794.2	51543.9	38216.5	58765.1	73114.8	57353.3	56634	56085.7	36970	51295	70599.1	54951.9	83816.8	59063.6	57451.9	40439.4	73649.1	69526.5	76909.8	45365.5	C00506	-	72886	498-40-8	-	-	ko00270,ko00430,ko01100,ko04080
MEDP0052	L-Cysteine	Amino acid and Its metabolites	Amino acids	122	121.02	[M+H]+	C3H7NO2S	2.79012e+06	3.58635e+06	2.82249e+06	5.16023e+06	2.83246e+06	6.30678e+06	3.2592e+06	2.95376e+06	2.42193e+06	4.10486e+06	2.16584e+06	3.43437e+06	2.59397e+06	2.25373e+06	9.76438e+06	4.58313e+06	2.42722e+06	2.62557e+06	3.59733e+06	2.86861e+06	5.04129e+06	C00097	HMDB0000574	5862	52-90-4	17561	5556	ko00260,ko00270,ko00311,ko00430,ko00470,ko00480,ko00730,ko00770,ko00920,ko00970,ko01100,ko01200,ko01230,ko01240,ko04122,ko04216,ko04974,ko05230
MEDP0007	L-Cystine	Amino acid and Its metabolites	Amino acids	241	240.024	[M+H]+	C6H12N2O4S2	1.79468e+06	1.05089e+06	1.54046e+06	1.09451e+06	1.45925e+06	1.5883e+06	1.07813e+06	1.00847e+06	1.37459e+06	1.06708e+06	1.5303e+06	1.15848e+06	1.06499e+06	1.1167e+06	1.30619e+06	1.39697e+06	1.61685e+06	1.37736e+06	1.2997e+06	963625	1.5177e+06	C00491	HMDB0000192	67678	56-89-3	16283	5207	ko00270,ko01100,ko02010,ko04216,ko04974
MEDN0327	L-Dihydroorotic Acid	Organic acid And Its derivatives	Organic acid And Its derivatives	157	158.033	[M-H]-	C5H6N2O4	204511	269824	149219	257872	202135	201691	143835	236371	193382	127517	115102	194592	211723	174213	220242	270770	173903	193250	199060	229061	190014	C00337	HMDB0003349	439216	5988-19-2	17025	6899	ko00240,ko01100,ko01240
MEDN2058	L-Glucaric acid	Carbohydrates and Its metabolites	Sugar acids	209	210.038	[M-H]-	C6H10O8	91556.1	68361.3	144677	60548	151875	118253	94950.9	147933	108472	110394	158004	95547.1	118040	95231.2	144175	114049	108965	199531	88398.5	84682.2	124356	-	-	5460673	576-42-1	-	-	-
MEDN0011	L-Glutamic Acid	Amino acid and Its metabolites	Amino acids	146	147.053	[M-H]-	C5H9NO4	5.35872e+06	1.36199e+07	6.6338e+06	1.28442e+07	7.1322e+06	8.28891e+06	1.14757e+07	1.41957e+07	3.85806e+06	6.59218e+06	5.25507e+06	3.04842e+06	6.45803e+06	5.74043e+06	1.37414e+07	4.43795e+06	6.58932e+06	1.21041e+07	8.88591e+06	5.36454e+06	7.28419e+06	C00025	HMDB0000148	33032	56-86-0	16015	5174	ko00220,ko00250,ko00330,ko00340,ko00430,ko00470,ko00480,ko00524,ko00630,ko00650,ko00660,ko00860,ko00910,ko00970,ko01100,ko01200,ko01210,ko01230,ko01240,ko02010,ko04068,ko04072,ko04080,ko04216,ko04540,ko04713,ko04720,ko04721,ko04723,ko04724,ko04727,ko04730,ko04742,ko04964,ko04974,ko05014,ko05016,ko05017,ko05022,ko05030,ko05031,ko05033,ko05034,ko05230
MEDN0046	L-Glutamine	Amino acid and Its metabolites	Amino acids	145.1	146.069	[M-H]-	C5H10N2O3	6.506e+06	8.23797e+06	4.45828e+06	7.77762e+06	4.95452e+06	3.39111e+06	4.47815e+06	1.01653e+07	4.09925e+06	4.07188e+06	3.87173e+06	7.3647e+06	5.7162e+06	5.78014e+06	1.09389e+07	8.34784e+06	4.52175e+06	8.13661e+06	5.81743e+06	3.34654e+06	5.16118e+06	C00064	HMDB0000641	5961	56-85-9	18050	5614	ko00220,ko00230,ko00240,ko00250,ko00470,ko00630,ko00750,ko00910,ko00970,ko01100,ko01230,ko01232,ko01240,ko02010,ko04724,ko04727,ko04964,ko04974,ko04978,ko05230
MEDP0006	L-Glycine	Amino acid and Its metabolites	Amino acids	76	75.032	[M+H]+	C2H5NO2	121421	413305	127411	481009	399963	146465	142425	411163	189523	369887	134177	146488	364473	408201	151107	165160	343997	408577	215230	151307	114209	C00037	HMDB0000123	750	56-40-6	15428	20	ko00120,ko00230,ko00260,ko00310,ko00440,ko00470,ko00480,ko00630,ko00730,ko00860,ko00970,ko01100,ko01200,ko01230,ko01240,ko02010,ko04080,ko04721,ko04974,ko04978,ko05230
MEDN1897	L-Gulose	Carbohydrates and Its metabolites	Carbohydrates and Its metabolites	179.1	180.16	[M-H]-	C6H12O6	357540	363379	362940	339933	448870	314958	453032	352018	533919	429601	851276	514667	417987	436232	301683	450416	862174	413375	404956	961133	673115	C15923	-	80127	6027-89-0	-	-	ko00053
MEDN0012	L-Histidine	Amino acid and Its metabolites	Amino acids	154.1	155.07	[M-H]-	C6H9N3O2	2.47023e+06	1.79534e+06	2.54337e+06	1.58526e+06	2.11071e+06	1.76856e+06	2.0679e+06	1.42134e+06	3.06761e+06	2.06194e+06	2.40424e+06	2.73637e+06	2.21635e+06	4.52762e+06	1.96664e+06	1.58091e+06	2.71861e+06	2.73451e+06	2.02333e+06	2.47557e+06	2.04171e+06	C00135	HMDB0000177	6274	71-00-1	15971	21	ko00340,ko00410,ko00470,ko00970,ko01100,ko01230,ko02010,ko04974,ko05230
MEDP0387	L-Homoarginine	Amino acid and Its metabolites	Amino acids	189	188.127	[M+H]+	C7H16N4O2	333869	735712	361089	730417	545007	514232	873829	761685	660052	677727	552907	571324	712722	1.43636e+06	446233	680009	726621	1.29829e+06	858365	749463	480758	C01924	HMDB0000670	9085	156-86-5	27747	5640	-
MEDP0055	L-Homocitrulline	Amino acid and Its metabolites	Amino acids	190.1	189.111	[M+H]+	C7H15N3O3	175521	297459	364085	363052	276088	248040	405931	264336	237333	282080	315633	153790	354383	171514	150531	231438	372164	365649	394870	252498	152698	C02427	HMDB0000679	65072	1190-49-4	17443	46	-
MEDP0322	L-Homoserine	Organic acid And Its derivatives	Organic acid And Its derivatives	120.1	119.058	[M+H]+	C4H9NO3	703089	945483	808190	784250	842046	603297	493310	687463	730673	859824	461872	807580	453630	1.16457e+06	802765	531710	718465	1.01239e+06	831571	735677	528098	C00263	HMDB0000719	12647	672-15-1	15699	5687	ko00260,ko00270,ko00300,ko00920,ko01100,ko01230
MEDN2056	L-Iditol	Carbohydrates and Its metabolites	Carbohydrates and Its metabolites	181.1	182.079	[M-H]-	C6H14O6	139012	144346	134816	149629	134633	158692	111344	126877	153157	99945.2	81233	132333	120911	96907.8	119022	124643	86377.3	75956.3	132572	114504	138561	C01507	HMDB0011632	5460044	488-45-9	18202	-	-
MEDN0013	L-Isoleucine	Amino acid and Its metabolites	Amino acids	130.1	131.095	[M-H]-	C6H13NO2	24411.8	15316.8	11208.9	21713.4	11756.9	4149.02	6820.88	16409	8399.49	17423.8	8779.14	3632.29	11090	13351.5	30588.7	19350	10674	22202.6	11194.3	8001.55	11110.6	C00407	HMDB0000172	6306	73-32-5	17191	5193	ko00280,ko00290,ko00970,ko01100,ko01210,ko01230,ko02010,ko04974,ko04978,ko05131,ko05230
MEDP2131	L-Isserine	Amino acid and Its metabolites	Amino acid derivatives	106	105.043	[M+H]+	C3H7NO3	1.28607e+06	1.58964e+06	2.11656e+06	1.93767e+06	1.80812e+06	454867	949386	1.50476e+06	1.12917e+06	1.20992e+06	838565	2.13725e+06	1.64747e+06	551335	879007	2.44578e+06	1.43938e+06	662636	1.21934e+06	921368	698135	-	-	6999797	632-13-3	-	-	-
MEDN0325	L-Lactic Acid	Organic acid And Its derivatives	Organic acid And Its derivatives	89	90.0317	[M-H]-	C3H6O3	6.75998e+06	4.32378e+06	5.44027e+06	4.42345e+06	5.10704e+06	4.929e+06	4.92196e+06	5.02931e+06	7.23373e+06	4.40428e+06	5.17041e+06	4.4694e+06	6.60976e+06	6.16925e+06	5.36022e+06	5.52451e+06	6.48827e+06	6.51089e+06	5.30645e+06	5.63897e+06	6.12133e+06	C00186	HMDB0000190	107689	79-33-4	422	5205	ko00010,ko00051,ko00620,ko00640,ko01100,ko04024,ko04066,ko04922,ko05230
MEDP2322	L-NIO-hydrochloride	Amino acid and Its metabolites	Amino acid derivatives	174.1	173.116	[M+H]+	C7H15N3O2	348082	366967	388985	357777	374825	361183	309745	310105	343825	281364	280547	357972	245908	245536	352213	360643	277249	280094	364803	359797	290933	-	-	107984	36889-13-1	-	-	-
MEDP1778	L-Norvaline	Amino acid and Its metabolites	Amino acids	118.1	117.079	[M+H]+	C5H11NO2	7.32168e+06	9.06642e+06	1.28888e+07	7.3675e+06	1.08008e+07	3.05041e+07	2.32278e+07	6.81575e+06	3.22508e+07	1.39816e+07	2.88571e+07	8.0046e+06	9.06966e+06	5.44446e+07	1.84297e+07	7.22979e+06	1.08519e+07	3.78965e+07	1.96432e+07	2.50235e+07	1.08622e+07	C01826	-	65098	6600-40-4	-	-	-
MEDP0012	L-Ornithine	Amino acid and Its metabolites	Amino acids	133	168.067	[M-Cl]+	C5H13ClN2O2	1.94976e+06	1.64969e+06	2.16991e+06	1.63436e+06	2.02116e+06	534143	2.19545e+06	2.40638e+06	2.16199e+06	1.95753e+06	1.87572e+06	1.64477e+06	1.95319e+06	2.10641e+06	9	2.19065e+06	1.76366e+06	1.70362e+06	2.23677e+06	1.67079e+06	1.42268e+06	C00077	HMDB0000214	6262	3184-13-2	15729	27	ko00220,ko00330,ko00470,ko00480,ko01100,ko01210,ko01230,ko02010
MEDN0015	L-Phenylalanine	Amino acid and Its metabolites	Amino acids	164.1	165.079	[M-H]-	C9H11NO2	1.94583e+07	1.63895e+07	1.86657e+07	2.02528e+07	1.84828e+07	1.87299e+07	1.82144e+07	1.72153e+07	2.07541e+07	1.96653e+07	2.08799e+07	2.04691e+07	1.69737e+07	2.15188e+07	2.02814e+07	1.92536e+07	2.39817e+07	2.12069e+07	1.85462e+07	1.78196e+07	1.84186e+07	C00079	HMDB0000159	6140	63-91-2	17295	28	ko00360,ko00400,ko00470,ko00970,ko01100,ko01210,ko01230,ko02010,ko04974,ko04978,ko05230
MEDP1477	L-Phenylephrine	Hormones and hormone related compounds	Hormones and hormone related compounds	168	167.095	[M+H]+	C9H13NO2	1.35949e+06	2.47005e+06	1.3959e+06	1.72668e+06	1.64116e+06	1.33002e+06	1.73949e+06	1.50464e+06	1.5943e+06	1.57982e+06	1.69687e+06	1.72207e+06	1.59111e+06	1.24912e+06	1.6333e+06	1.73551e+06	1.63384e+06	1.34696e+06	2.07318e+06	1.99199e+06	1.42455e+06	C07441	HMDB0002182	6041	59-42-7	8093	699	-
MEDN0232	L-Rhamnose	Carbohydrates and Its metabolites	Sugars	163.1	164.069	[M-H]-	C6H12O5	23755.8	31048.7	19293	16032.8	25574.6	41914.2	20044.3	29916	32050.9	20021.7	25126.6	22052.2	21200.6	29615.9	11697.1	21586.5	34588.2	42358.4	26160.1	34776.9	24985.1	C00507	HMDB0000849	25310	3615-41-6	62346	5812	ko00051,ko01100
MEDP0058	L-Saccharopine	Amino acid and Its metabolites	Amino acids	277	276.132	[M+H]+	C11H20N2O6	627288	573750	538135	522172	238819	405255	581220	526585	214751	605940	311506	401214	603823	326496	400671	509429	262248	417712	651507	526522	553842	C00449	HMDB0000279	160556	997-68-2	16927	383	ko00300,ko00310,ko01100,ko01230
MEDN0018	L-Serine	Amino acid and Its metabolites	Amino acids	104	105.043	[M-H]-	C3H7NO3	254759	396861	111675	510850	145267	151635	148726	118329	121543	200551	98045.4	522497	188991	291858	292112	214524	101828	165137	169887	193215	144095	C00065	HMDB0000187	5951	56-45-1	17115	5203	ko00260,ko00261,ko00270,ko00470,ko00564,ko00600,ko00630,ko00920,ko00970,ko01100,ko01200,ko01230,ko01240,ko02010,ko04071,ko04974,ko04978,ko05230
MEDN0326	L-Tartaric Acid	Organic acid And Its derivatives	Organic acid And Its derivatives	149	150.016	[M-H]-	C4H6O6	38609.3	46785	37948.5	46440.7	33186.9	27006	27636.1	34984.2	35932.6	20582.5	25962.2	24213.8	19181.4	17313.3	21796.6	30110	26134.1	16662.7	67022.1	27425.7	37450.3	C00898	HMDB0000956	444305	87-69-4	15671	-	ko00630,ko01100
MEDP0059	L-Theanine	Amino acid and Its metabolites	Amino acids	175	174.1	[M+H]+	C7H14N2O3	1.28371e+06	1.41511e+06	1.2846e+06	1.67446e+06	1.06378e+06	1.62968e+06	1.52214e+06	1.57839e+06	1.41075e+06	1.88523e+06	1.59424e+06	1.20784e+06	1.06065e+06	2.66641e+06	1.83033e+06	1.68555e+06	952485	2.0575e+06	1.56593e+06	1.38674e+06	1.34436e+06	C01047	HMDB0034365	228398	3081-61-6	17394	-	-
MEDN0005	L-Threonine	Amino acid and Its metabolites	Amino acids	118.1	119.058	[M-H]-	C4H9NO3	495211	623082	250935	354467	416373	311836	266250	213036	572291	449944	242734	658470	204692	645416	509143	345274	309504	466558	321787	225592	380984	C00188	HMDB0000167	6288	72-19-5	16857	32	ko00260,ko00261,ko00290,ko00470,ko00860,ko00970,ko01100,ko01230,ko02010,ko04974,ko04978
MEDP0186	L-Thyroxine	Hormones and hormone related compounds	Hormones and hormone related compounds	777.7	776.687	[M+H]+	C15H11I4NO4	19155	1267.76	11914.9	7489.41	20272.4	18612.9	15804.3	11702.5	16091	5948.39	24152.2	5046.85	12314.1	20813.2	7322.52	5481.81	23214.1	11904.6	16511.6	18005.5	28563.3	C01829	HMDB0000248	5819	51-48-9	-	-	ko00350,ko01100,ko04080,ko04918,ko04919,ko04976,ko05320
MEDN0019	L-Tryptophan	Amino acid and Its metabolites	Amino acids	203.1	204.09	[M-H]-	C11H12N2O2	329682	171792	369708	168830	297329	307863	304326	483940	597863	330938	381966	364875	312390	646975	304479	338410	340961	540919	205323	305711	307095	C00078	HMDB0000929	6305	73-22-3	16828	5879	ko00260,ko00380,ko00400,ko00970,ko01100,ko01210,ko01230,ko01240,ko04361,ko04726,ko04974,ko04978,ko05143,ko05230
MEDP2369	L-Tyrosinamide	Amino acid and Its metabolites	Amino acid derivatives	181.1	180.09	[M+H]+	C9H12N2O2	130896	87191.2	162451	206263	168320	112656	245894	224095	306495	179945	242189	172180	270662	270687	86786.2	159562	219534	309687	217711	242150	217178	D83107	-	151243	4985-46-0	-	-	-
MEDN0006	L-Tyrosine	Amino acid and Its metabolites	Amino acids	180.1	181.074	[M-H]-	C9H11NO3	213769	105942	210124	122055	216723	171239	169399	209781	150646	107966	146091	143985	130713	221300	113318	72067.4	127961	177051	151489	153300	177159	C00082	HMDB0000158	6057	60-18-4	17895	34	ko00130,ko00261,ko00350,ko00360,ko00400,ko00730,ko00970,ko01100,ko01210,ko01230,ko01240,ko04728,ko04916,ko04917,ko04974,ko05012,ko05030,ko05031,ko05034,ko05230
MEDN0020	L-Valine	Amino acid and Its metabolites	Amino acids	116.1	117.079	[M-H]-	C5H11NO2	466245	305532	308508	82777	351986	286238	330921	317710	81591	63673.8	291053	186234	248419	344888	74895.7	264142	83072.3	49378.2	332251	254084	372486	C00183	HMDB0000883	6287	72-18-4	16414	5842	ko00280,ko00290,ko00311,ko00770,ko00970,ko01100,ko01210,ko01230,ko01240,ko02010,ko04974,ko04978,ko05230
MEDN0322	L-kynurenine	Amino acid and Its metabolites	Amino acid derivatives	207.1	208.085	[M-H]-	C10H12N2O3	144865	68209.3	131753	61858.7	143420	155306	110650	123948	168223	98429.6	121627	116540	113573	182166	114114	82798.5	92987.7	111764	107450	136453	118697	C00328	HMDB0000684	161166	343-65-7	16946	72	ko00380,ko01100,ko01240,ko05143
MEDN1931	L-lyxose	Carbohydrates and Its metabolites	Carbohydrates and Its metabolites	149	150.13	[M-H]-	C5H10O5	350242	406449	167993	248447	159295	156597	129964	137877	121285	129303	142167	49045.4	236016	78277.1	37977.4	92944.1	70835.6	107132	243158	146434	100867	-	-	644176	1949-78-6	-	-	-
MEDN2102	L-rhamnonic acid	Carbohydrates and Its metabolites	Sugar acids	179.1	180.063	[M-H]-	C6H12O6	106435	56517.7	209188	42466.2	120215	122284	106500	100975	153155	61538.2	93965.1	79835.3	75249	190569	112167	96233.8	131375	238063	75490.4	140360	113395	C01934	-	6602429	6422-34-0	-	-	ko00051,ko01100
MEDN1686	L-threo-3-Methylaspartate	Amino acid and Its metabolites	Amino acid derivatives	146	147.053	[M-H]-	C5H9NO4	5.35872e+06	1.36199e+07	6.6338e+06	1.28442e+07	7.1322e+06	8.28891e+06	1.14757e+07	1.41957e+07	3.85806e+06	6.59218e+06	5.25507e+06	3.04842e+06	6.45803e+06	5.74043e+06	1.37414e+07	4.43795e+06	6.58932e+06	1.21041e+07	8.88591e+06	5.36454e+06	7.28419e+06	C03618	-	440064	6061-13-8	-	-	ko00630,ko00660,ko01100,ko01200
MEDP0336	LPC(0:0/14:0)	GP	LPC	468.3	467.301	[M+H]+	C22H46NO7P	36379.9	32004	51276.9	35012.5	60760.5	55579.1	51677	68337	54564.8	33878.1	39114.4	23405.2	44482.1	60500.6	31637.3	44020.4	63948.5	53313.4	34915.6	51745.9	58468.8	-	HMDB0010379	460604	20559-16-4	64489	-	-
MEDP1692	LPC(0:0/15:0)	GP	LPC	482.3	481.317	[M+H]+	C23H48NO7P	393628	244381	382279	241486	419081	336454	492598	577777	457641	266064	469775	289756	365834	399939	250730	260952	413853	335057	377254	368565	399814	-	-	-	108273-89-8	-	-	-
MEDP1346	LPC(0:0/16:0)	GP	LPC	496.3	495.332	[M+H]+	C24H50NO7P	1.27079e+07	6.29758e+06	1.0676e+07	5.1733e+06	1.45917e+07	9.16969e+06	1.60058e+07	1.75189e+07	1.45398e+07	6.7678e+06	1.49485e+07	8.92791e+06	1.29592e+07	1.32739e+07	8.19046e+06	7.08538e+06	1.27586e+07	1.28609e+07	1.10156e+07	1.17458e+07	1.12926e+07	-	-	-	-	-	-	-
MEDP1699	LPC(0:0/16:1)	GP	LPC	494.3	493.317	[M+H]+	C24H48NO7P	262776	128721	250890	123433	328805	266302	246642	281187	363740	149512	221618	196708	167174	254371	135876	184267	266917	217391	276827	260575	318195	-	-	-	-	-	-	-
MEDP1691	LPC(0:0/17:0)	GP	LPC	510.4	509.348	[M+H]+	C25H52NO7P	1.04808e+07	8.78985e+06	1.12433e+07	8.95177e+06	9.01189e+06	1.05672e+07	9.50991e+06	1.01939e+07	8.69769e+06	9.14801e+06	1.25555e+07	1.00437e+07	8.48688e+06	1.03912e+07	1.07288e+07	8.55775e+06	1.077e+07	1.03492e+07	1.01635e+07	1.03278e+07	1.01173e+07	-	-	-	-	-	-	-
MEDP1700	LPC(0:0/18:0)	GP	LPC	524.4	523.364	[M+H]+	C26H54NO7P	1.46224e+06	907770	1.82756e+06	842256	1.65241e+06	1.47622e+06	1.63727e+06	1.85496e+06	1.4576e+06	975546	1.69592e+06	846563	1.07139e+06	1.55871e+06	1.27168e+06	937428	1.68545e+06	1.46338e+06	1.34436e+06	1.45782e+06	1.46236e+06	-	-	-	-	-	-	-
MEDP1701	LPC(0:0/18:1)	GP	LPC	522.3	521.348	[M+H]+	C26H52NO7P	6.85293e+06	3.00321e+06	4.03362e+06	2.87365e+06	4.96424e+06	4.75217e+06	4.64724e+06	4.28263e+06	6.16411e+06	3.05542e+06	4.07492e+06	3.95028e+06	3.866e+06	4.59168e+06	3.47656e+06	4.08977e+06	4.21351e+06	4.28995e+06	4.16675e+06	5.0867e+06	4.46341e+06	-	-	-	-	-	-	-
MEDP0495	LPC(0:0/18:2)	GP	LPC	520.3	519.332	[M+H]+	C26H50NO7P	8.41488e+06	2.65842e+06	6.67084e+06	4.62808e+06	5.73595e+06	7.21122e+06	5.90565e+06	4.50966e+06	6.06064e+06	4.02637e+06	4.46013e+06	2.95443e+06	3.93911e+06	6.81722e+06	4.54714e+06	5.51544e+06	5.49993e+06	7.6157e+06	6.88713e+06	6.87224e+06	6.78892e+06	-	-	-	-	-	-	-
MEDP1702	LPC(0:0/20:1)	GP	LPC	550.4	549.379	[M+H]+	C28H56NO7P	21671.2	25983.1	28468.2	13954.9	28620.1	30790.2	12032.1	12652.6	24903.6	8702.24	21717.5	17876.4	14056.9	28866.8	14756.2	29551.3	29806.5	27941.1	27623.4	26709.9	26292.6	-	-	-	-	-	-	-
MEDP1330	LPC(0:0/20:2)	GP	LPC	548.4	547.364	[M+H]+	C28H54NO7P	131120	90206.4	36493.1	300407	66627.9	68904	92528.6	39850.1	194831	164847	42437.7	125577	86707.1	117989	71390.4	240131	145634	67718.6	260230	234242	219456	-	-	-	-	-	-	-
MEDP1331	LPC(0:0/20:3)	GP	LPC	546.3	545.348	[M+H]+	C28H52NO7P	66993	26238.7	74960.1	29427.2	64799.9	64231.3	49354.1	38857.7	45604.2	38008.3	58314.5	33301.1	27357.9	71976.1	37792.4	39305.1	38437.2	60762.8	51567.6	51444.1	50750.2	-	-	-	-	-	-	-
MEDP1333	LPC(0:0/20:4)	GP	LPC	544.3	543.332	[M+H]+	C28H50NO7P	2.11111e+06	565459	1.21412e+06	1.09306e+06	1.41594e+06	1.78352e+06	793325	769756	1.59698e+06	1.18407e+06	1.21812e+06	938088	840151	1.73295e+06	786375	1.60889e+06	1.5642e+06	1.13542e+06	1.59244e+06	1.56538e+06	1.63804e+06	-	-	-	-	-	-	-
MEDP1336	LPC(0:0/20:5)	GP	LPC	542.3	541.317	[M+H]+	C28H48NO7P	82850.1	22922.6	69237.6	35911.7	79000.7	73262.9	57738.7	51915.7	64539.4	57413.5	102659	44726.1	52137.1	80697.8	44200.4	30761.2	56043.5	98625	51866.9	80013.7	69521.7	-	-	-	-	-	-	-
MEDP1318	LPC(0:0/22:4)	GP	LPC	572.4	571.364	[M+H]+	C30H54NO7P	169724	67688.7	125335	88751.8	161243	150049	87287.9	78109	122916	77902.5	101345	85334.8	83204.4	155871	81715.7	140713	124407	108358	128060	121974	126677	-	-	-	-	-	-	-
MEDP1321	LPC(0:0/22:5)	GP	LPC	570.3	569.348	[M+H]+	C30H52NO7P	271012	142765	218575	148781	240873	284011	177995	166723	297774	165253	202454	140500	141070	295505	157211	241782	184103	211978	233627	271680	268154	-	-	-	-	-	-	-
MEDP0494	LPC(15:0/0:0)	GP	LPC	482.3	481.317	[M+H]+	C23H48NO7P	393628	244381	382279	241486	419081	336454	492598	577777	457641	266064	469775	289756	365834	399939	250730	260952	413853	335057	377254	368565	399814	-	HMDB0010381	-	-	580912	-	-
MEDP0338	LPC(16:0/0:0)	GP	LPC	496.3	495.332	[M+H]+	C24H50NO7P	1.27079e+07	6.29758e+06	1.0676e+07	5.1733e+06	1.45917e+07	9.16969e+06	1.60058e+07	1.75189e+07	1.45398e+07	6.7678e+06	1.49485e+07	8.92791e+06	1.29592e+07	1.32739e+07	8.19046e+06	7.08538e+06	1.27586e+07	1.28609e+07	1.10156e+07	1.17458e+07	1.12926e+07	C04230	HMDB0010382	460602	17364-16-8	72998	-	ko00564,ko05231
MEDP1348	LPC(16:1/0:0)	GP	LPC	494.3	493.317	[M+H]+	C24H48NO7P	262776	128721	250890	123433	328805	266302	246642	281187	363740	149512	221618	196708	167174	254371	135876	184267	266917	217391	276827	260575	318195	-	HMDB0010383	24779461	-	73851	-	-
MEDP0434	LPC(17:0/0:0)	GP	LPC	510.1	509.348	[M+H]+	C25H52NO7P	4.83115e+07	4.51287e+07	4.75876e+07	5.29144e+07	4.41915e+07	4.61831e+07	4.65659e+07	4.71858e+07	5.06368e+07	4.55423e+07	4.83426e+07	4.87711e+07	4.79153e+07	4.6062e+07	4.6019e+07	4.10924e+07	5.28586e+07	4.50951e+07	4.49096e+07	4.94833e+07	4.8588e+07	C04230	HMDB0012108	24779463	50930-23-9	74340	-	ko00564,ko05231
MEDP1337	LPC(18:0/0:0)	GP	LPC	524.4	523.364	[M+H]+	C26H54NO7P	1.46224e+06	907770	1.82756e+06	842256	1.65241e+06	1.47622e+06	1.63727e+06	1.85496e+06	1.4576e+06	975546	1.69592e+06	846563	1.07139e+06	1.55871e+06	1.27168e+06	937428	1.68545e+06	1.46338e+06	1.34436e+06	1.45782e+06	1.46236e+06	-	HMDB0010384	497299	-	73858	-	-
MEDP1339	LPC(18:1/0:0)	GP	LPC	522.3	521.348	[M+H]+	C26H52NO7P	6.85293e+06	3.00321e+06	4.03362e+06	2.87365e+06	4.96424e+06	4.75217e+06	4.64724e+06	4.28263e+06	6.16411e+06	3.05542e+06	4.07492e+06	3.95028e+06	3.866e+06	4.59168e+06	3.47656e+06	4.08977e+06	4.21351e+06	4.28995e+06	4.16675e+06	5.0867e+06	4.46341e+06	-	HMDB0010385	53480465	3542-29-8	86255	-	-
MEDP1341	LPC(18:2/0:0)	GP	LPC	520.3	519.332	[M+H]+	C26H50NO7P	8.41488e+06	2.65842e+06	6.67084e+06	4.62808e+06	5.73595e+06	7.21122e+06	5.90565e+06	4.50966e+06	6.06064e+06	4.02637e+06	4.46013e+06	2.95443e+06	3.93911e+06	6.81722e+06	4.54714e+06	5.51544e+06	5.49993e+06	7.6157e+06	6.88713e+06	6.87224e+06	6.78892e+06	-	HMDB0010386	11005824	-	28733	-	-
MEDP1690	LPC(20:0/0:0)	GP	LPC	552.4	551.395	[M+H]+	C28H58NO7P	52168.8	42785	54667.3	46699.3	39557.1	48263.9	56826.5	54152.5	57005.9	55845.7	56032.5	34862.4	63617.3	54821.9	48315.8	56413.6	59693	58145.8	49308.2	56790.5	53875.4	C04230	-	24779473	108341-80-6	-	-	ko00564,ko05231
MEDP1326	LPC(20:1/0:0)	GP	LPC	550.4	549.379	[M+H]+	C28H56NO7P	21671.2	25983.1	28468.2	13954.9	28620.1	30790.2	12032.1	12652.6	24903.6	8702.24	21717.5	17876.4	14056.9	28866.8	14756.2	29551.3	29806.5	27941.1	27623.4	26709.9	26292.6	-	HMDB0010391	52924051	-	88685	-	-
MEDP1328	LPC(20:2/0:0)	GP	LPC	548.4	547.364	[M+H]+	C28H54NO7P	131120	90206.4	36493.1	300407	66627.9	68904	92528.6	39850.1	194831	164847	42437.7	125577	86707.1	117989	71390.4	240131	145634	67718.6	260230	234242	219456	-	HMDB0010392	52924053	-	83055	-	-
MEDP1332	LPC(20:3/0:0)	GP	LPC	546.3	545.348	[M+H]+	C28H52NO7P	66993	26238.7	74960.1	29427.2	64799.9	64231.3	49354.1	38857.7	45604.2	38008.3	58314.5	33301.1	27357.9	71976.1	37792.4	39305.1	38437.2	60762.8	51567.6	51444.1	50750.2	-	-	-	-	-	-	-
MEDP1334	LPC(20:4/0:0)	GP	LPC	544.3	543.332	[M+H]+	C28H50NO7P	2.11111e+06	565459	1.21412e+06	1.09306e+06	1.41594e+06	1.78352e+06	793325	769756	1.59698e+06	1.18407e+06	1.21812e+06	938088	840151	1.73295e+06	786375	1.60889e+06	1.5642e+06	1.13542e+06	1.59244e+06	1.56538e+06	1.63804e+06	-	-	-	-	-	-	-
MEDP1335	LPC(20:5/0:0)	GP	LPC	542.3	541.317	[M+H]+	C28H48NO7P	82850.1	22922.6	69237.6	35911.7	79000.7	73262.9	57738.7	51915.7	64539.4	57413.5	102659	44726.1	52137.1	80697.8	44200.4	30761.2	56043.5	98625	51866.9	80013.7	69521.7	-	-	-	-	-	-	-
MEDP1319	LPC(22:4/0:0)	GP	LPC	572.4	571.364	[M+H]+	C30H54NO7P	169724	67688.7	125335	88751.8	161243	150049	87287.9	78109	122916	77902.5	101345	85334.8	83204.4	155871	81715.7	140713	124407	108358	128060	121974	126677	-	-	-	-	-	-	-
MEDP1322	LPC(22:5/0:0)	GP	LPC	570.3	569.348	[M+H]+	C30H52NO7P	249682	109150	174763	181428	233087	281130	156049	117678	279713	104327	133153	122592	156178	279794	126744	269527	253670	191113	227659	268396	253996	-	-	-	-	-	-	-
MEDP1325	LPC(22:6/0:0)	GP	LPC	568.3	567.332	[M+H]+	C30H50NO7P	106345	57193	188020	70228.3	123323	121182	79517.2	89568.7	109892	87259	122739	80070.5	74701.1	148568	79377.7	74132.6	89658.9	162175	109444	104488	94791.6	-	-	-	-	-	-	-
MEDP0537	LPC(O-16:0/2:0)	GP	LPC	524.4	523.364	[M+H]+	C26H54NO7P	1.46224e+06	907770	1.82756e+06	842256	1.65241e+06	1.47622e+06	1.63727e+06	1.85496e+06	1.4576e+06	975546	1.69592e+06	846563	1.07139e+06	1.55871e+06	1.27168e+06	937428	1.68545e+06	1.46338e+06	1.34436e+06	1.45782e+06	1.46236e+06	-	HMDB0062195	108156	74389-68-7	44811	-	-
MEDP1695	LPC(O-16:1/0:0)	GP	LPC O	480.3	479.338	[M+H]+	C24H50NO6P	1.5013e+06	617917	1.07399e+06	542877	1.45839e+06	821983	1.13078e+06	1.04522e+06	1.06265e+06	681132	1.39993e+06	761023	976200	1.56229e+06	700866	840218	1.36754e+06	1.73144e+06	1.14735e+06	1.13735e+06	1.15607e+06	-	-	10917802	97802-53-4	-	-	-
MEDP1658	LPC(O-18:1/0:0)	GP	LPC	508.4	507.369	[M+H]+	C26H54NO6P	17919.8	11102.1	17016.5	6929.38	18738.9	13807.5	21027.3	18632.1	20603.9	14577	20243.2	14116.3	15964	18265.9	17551	10487.1	12264.6	16091.3	13824.3	13234.6	12702.6	-	-	24779510	87907-66-2	-	-	-
MEDN1285	LPE(0:0/16:0)	GP	LPE	452.3	453.286	[M-H]-	C21H44NO7P	242398	96710.3	182062	116326	272726	197040	291527	262394	188240	85228.7	194369	124992	174082	221933	122641	177363	291650	296895	202152	197123	224992	-	-	-	-	-	-	-
MEDN1287	LPE(0:0/16:1)	GP	LPE	450.3	451.27	[M-H]-	C21H42NO7P	30297.8	14925.8	18833.4	17826.3	12409	18994.1	31773.9	21887.9	30979.5	16440.1	18684.4	17961	16014.9	15836.2	20081.1	13543.9	18658.4	24333.6	19975.6	21662.1	23716.4	-	-	-	-	-	-	-
MEDN1279	LPE(0:0/18:0)	GP	LPE	480.3	481.317	[M-H]-	C23H48NO7P	68094	28384.8	60622.2	26847.5	86915.9	56500.2	88158.7	105939	68039.1	45479.7	78277	38499.2	52807.6	82460.3	53504.5	58216.2	83448.3	129221	78117.8	70227.5	69125.7	-	-	-	-	-	-	-
MEDN1282	LPE(0:0/18:2)	GP	LPE	476.3	477.286	[M-H]-	C23H44NO7P	900454	526640	558479	698315	757995	938809	837694	646276	976479	664470	543411	676633	552064	837676	660894	947594	704161	627490	900127	757773	859730	-	-	-	-	-	-	-
MEDN1283	LPE(0:0/18:3)	GP	LPE	474.3	475.27	[M-H]-	C23H42NO7P	13613.5	7446.46	7957.49	5967.48	9783.46	12365.4	21892.6	13743.9	6695.04	15165.1	12206.7	19641.5	5217.27	11636.8	7617.85	10580.9	7237.86	5429.57	7005	14019.5	11970.1	-	-	-	-	-	-	-
MEDN1273	LPE(0:0/20:3)	GP	LPE	502.3	503.301	[M-H]-	C25H46NO7P	62653.1	28484.6	55960.6	25550	65742.1	73016.5	56168.8	48722.3	41434.2	34923.1	51315.6	37228.5	32046.2	49672.9	42175.5	31101.6	40530.7	45959.6	45861.4	41355.5	49981.3	-	-	-	-	-	-	-
MEDN1277	LPE(0:0/20:5)	GP	LPE	498.3	499.27	[M-H]-	C25H42NO7P	7874.68	3114.03	5622.06	8647.99	8493.74	6445.14	5843.04	4838.72	11929.6	6965.73	5982.16	6121.92	5240.87	13455.7	5146.72	8498.18	5716.4	7288.66	6891.36	6691.57	10215.3	-	-	-	-	-	-	-
MEDN1264	LPE(0:0/22:4)	GP	LPE	528.3	529.317	[M-H]-	C27H48NO7P	46575.6	21909.4	22711.2	47134.4	38743.9	48027.7	26132	20316.1	42821.4	21040.9	19218.9	21445.9	22132.6	30284.3	24081.4	38357.8	28301.5	21777.6	38146.6	36100.5	35008.9	-	-	-	-	-	-	-
MEDN1267	LPE(0:0/22:5)	GP	LPE	526.3	527.301	[M-H]-	C27H46NO7P	30278	22942.5	23166.2	28935	29087	42176.9	31805.6	18708.2	38352.4	17873.5	20015.4	22333.8	23942.3	29428.7	19362.2	27666.7	21776.9	19007.5	35380.2	35256.6	28150.5	-	-	-	-	-	-	-
MEDN1269	LPE(0:0/22:6)	GP	LPE	524.3	525.286	[M-H]-	C27H44NO7P	11589.8	7809.87	8735.38	11751.7	9437.93	14752.1	10212.6	7319.25	14921.5	9884.37	5058.61	11170.2	6660.14	13448.1	11435.3	14627.9	9238.16	16303.3	10777.6	11566.8	8237.81	-	-	-	-	-	-	-
MEDN0366	LPE(16:0/0:0)	GP	LPE	452.3	453.286	[M-H]-	C21H44NO7P	242398	96710.3	182062	116326	272726	197040	291527	262394	188240	85228.7	194369	124992	174082	221933	122641	177363	291650	296895	202152	197123	224992	-	-	-	-	-	-	-
MEDN0364	LPE(18:0/0:0)	GP	LPE	480.3	481.317	[M-H]-	C23H48NO7P	68094	28384.8	60622.2	26847.5	86915.9	56500.2	88158.7	105939	68039.1	45479.7	78277	38499.2	52807.6	82460.3	53504.5	58216.2	83448.3	129221	78117.8	70227.5	69125.7	-	HMDB0011130	9547068	-	75036	-	-
MEDN0362	LPE(18:1/0:0)	GP	LPE	478.3	479.301	[M-H]-	C23H46NO7P	625808	317669	340815	403603	485847	469265	592021	407402	671179	340849	387013	451562	313356	377341	337506	414996	379640	395273	514084	438245	468973	-	HMDB0011506	53480949	-	74971	-	-
MEDP1904	LPE(18:2/0:0)	GP	LPE	478.3	477.286	[M+H]+	C23H44NO7P	806033	487951	702144	997816	782081	1.45361e+06	777350	708701	795064	490144	620994	706492	448461	1.26778e+06	772068	1.18756e+06	677298	529773	991874	673714	998685	-	HMDB0011517	42607465	652149-09-2	64395	-	-
MEDN1284	LPE(18:3/0:0)	GP	LPE	474.3	475.27	[M-H]-	C23H42NO7P	13613.5	7446.46	7957.49	5967.48	9783.46	12365.4	21892.6	13743.9	6695.04	15165.1	12206.7	19641.5	5217.27	11636.8	7617.85	10580.9	7237.86	5429.57	7005	14019.5	11970.1	-	-	-	-	-	-	-
MEDN1274	LPE(20:3/0:0)	GP	LPE	502.3	503.301	[M-H]-	C25H46NO7P	62653.1	28484.6	55960.6	25550	65742.1	73016.5	56168.8	48722.3	41434.2	34923.1	51315.6	37228.5	32046.2	49672.9	42175.5	31101.6	40530.7	45959.6	45861.4	41355.5	49981.3	-	-	-	-	-	-	-
MEDN1276	LPE(20:4/0:0)	GP	LPE	500.3	501.286	[M-H]-	C25H44NO7P	857679	459549	459854	767814	660555	938983	516714	403145	825021	509173	428749	608396	503202	697805	491514	836956	493678	519473	766983	709206	690905	-	-	-	-	-	-	-
MEDN1278	LPE(20:5/0:0)	GP	LPE	498.3	499.27	[M-H]-	C25H42NO7P	7874.68	3114.03	5622.06	8647.99	8493.74	6445.14	5843.04	4838.72	11929.6	6965.73	5982.16	6121.92	5240.87	13455.7	5146.72	8498.18	5716.4	7288.66	6891.36	6691.57	10215.3	-	-	-	-	-	-	-
MEDN1265	LPE(22:4/0:0)	GP	LPE	528.3	529.317	[M-H]-	C27H48NO7P	46575.6	21909.4	22711.2	47134.4	38743.9	48027.7	26132	20316.1	42821.4	21040.9	19218.9	21445.9	22132.6	30284.3	24081.4	38357.8	28301.5	21777.6	38146.6	36100.5	35008.9	-	-	-	-	-	-	-
MEDN1268	LPE(22:5/0:0)	GP	LPE	526.3	527.301	[M-H]-	C27H46NO7P	30278	22942.5	23166.2	28935	29087	42176.9	31805.6	18708.2	38352.4	17873.5	20015.4	22333.8	23942.3	29428.7	19362.2	27666.7	21776.9	19007.5	35380.2	35256.6	28150.5	-	-	-	-	-	-	-
MEDN1270	LPE(22:6/0:0)	GP	LPE	524.3	525.286	[M-H]-	C27H44NO7P	11589.8	7809.87	8735.38	11751.7	9437.93	14752.1	10212.6	7319.25	14921.5	9884.37	5058.61	11170.2	6660.14	13448.1	11435.3	14627.9	9238.16	16303.3	10777.6	11566.8	8237.81	-	-	-	-	-	-	-
MEDP0229	Lactose	Carbohydrates and Its metabolites	Sugars	343	342.116	[M+H]+	C12H22O11	41486	49728.1	34464.2	39281.7	63347.8	12890.4	86776.3	91931.9	64973.6	26511.2	79382.3	6747.78	78354	35270.7	16855.3	29938.9	54457.7	89899.3	60273.8	50644.1	18949	C00243	HMDB0000186	84571	63-42-3	36219	267	ko00052,ko01100,ko02010,ko04973
MEDP1776	Leu-Ala	Amino acid and Its metabolites	Small Peptide	203.1	202.132	[M+H]+	C9H18N2O3	91680.1	85768.6	94481.2	102547	39745.8	95690.3	51315.5	137605	162380	49844	55000.1	74527.3	114426	158902	57573.4	63404.8	66630.2	107250	95750.9	75953.2	162637	D78456	HMDB0028922	81721	7298-84-2	-	-	-
MEDP2504	Leu-Asn	Amino acid and Its metabolites	Small Peptide	246.1	245.137	[M+H]+	C10H19N3O4	55302.4	49153.1	9	38026.2	32315.2	172835	9	9	9	9	9	9	9	9	9	9	9	9	33004.7	21062.8	57243.7	-	-	7016078	14608-81-2	-	-	-
MEDP2572	Leu-Asp	Amino acid and Its metabolites	Small Peptide	247.1	246.121	[M+H]+	C10H18N2O5	264959	108648	211552	105795	207292	132246	104988	175469	284470	146201	165637	293057	214767	159168	151860	179906	184582	277889	194971	186578	202852	-	-	7019087	32949-40-9	-	-	-
MEDP2393	Leu-Glu	Amino acid and Its metabolites	Small Peptide	261.1	260.137	[M+H]+	C11H20N2O5	105345	27083.9	70461.2	27385.3	78290.1	43229.6	38797.6	85184.3	113640	61242.7	80326.8	124233	59858.2	79981.5	33099.2	52800.1	73048.7	36285.7	64079	43522.3	41640.2	-	-	7009630	16364-31-1	-	-	-
MEDP1294	Leu-Gly	Amino acid and Its metabolites	Small Peptide	189.1	188.116	[M+H]+	C8H16N2O3	667639	252687	508710	276943	514982	421224	299115	301055	887318	351005	512070	490972	430435	726048	322268	307783	496929	550887	456217	522125	449865	-	-	97364	686-50-0	-	-	-
MEDP2307	Leu-Leu	Amino acid and Its metabolites	Small Peptide	245.2	244.179	[M+H]+	C12H24N2O3	144804	44056.8	147136	53981.1	135558	103377	104009	146347	142410	84295.4	122742	79564.9	95637.4	181264	78339.4	63537.7	116731	172935	104841	100658	108027	C11332	HMDB0028933	76807	3303-31-9	73531	-	-
MEDP1780	Leu-Phe	Amino acid and Its metabolites	Small Peptide	279.2	278.163	[M+H]+	C15H22N2O3	8995.98	1121.27	6203.19	7817.71	9601.3	6014.79	10351.6	5236.97	34343.7	5274.01	12065.6	3087.49	20476.3	13573.4	4611.14	22798	14908.8	9298.14	5311.03	10308.2	11939.4	D95550	HMDB0013243	6992310	3063-05-6	73585	-	-
MEDP1506	Leu-Val	Amino acid and Its metabolites	Small Peptide	231	230.163	[M+H]+	C11H22N2O3	33547.2	16112.9	26603.3	9838.21	18915	9868.94	36914.6	24669.6	17071.5	14526.3	19007.5	19703	24944.7	16869.6	31253.2	36948.3	19366.3	9	35275.2	32737.8	13473.6	-	HMDB0028942	6993116	13588-95-9	-	-	-
MEDN0846	Lumichrome	Heterocyclic compounds	Heterocyclic compounds	241.1	242.08	[M-H]-	C12H10N4O2	253710	70555.1	233078	80279	180717	155450	186519	225551	207803	95580.7	191931	110871	152497	179112	106968	118986	212528	207152	218367	230689	232194	C01727	-	5326566	1086-80-2	-	-	ko00740
MEDP2549	Lys-Ala	Amino acid and Its metabolites	Small Peptide	218.2	217.142	[M+H]+	C9H19N3O3	3.36561e+06	1.50509e+06	3.75344e+06	1.94353e+06	2.52045e+06	2.29557e+06	2.09298e+06	2.82331e+06	2.98904e+06	1.34746e+06	2.11189e+06	1.79628e+06	2.68766e+06	2.58572e+06	1.84973e+06	1.85723e+06	3.12069e+06	2.12424e+06	1.84755e+06	2.33341e+06	3.23851e+06	-	HMDB0028944	7010504	17043-71-9	-	-	-
MEDP2580	Lys-Asp	Amino acid and Its metabolites	Small Peptide	262.1	261.132	[M+H]+	C10H19N3O5	126126	74924.3	161446	127238	159570	161489	123407	165782	217301	141796	145788	143347	141165	156859	96138.4	107429	105892	108680	159512	162863	106636	-	HMDB0028947	6426943	20556-18-7	-	-	-
MEDN2107	Lys-Gly	Amino acid and Its metabolites	Small Peptide	202.1	203.128	[M-H]-	C8H17N3O3	820698	1.58082e+06	1.35411e+06	1.53098e+06	1.59156e+06	1.71302e+06	2.0854e+06	1.76734e+06	1.17116e+06	1.84092e+06	1.57857e+06	1.57373e+06	1.51253e+06	1.98921e+06	1.3411e+06	1.44345e+06	1.11764e+06	1.24628e+06	1.73079e+06	1.96035e+06	1.83841e+06	-	HMDB0028951	7022320	7563-03-3	-	-	-
MEDP2371	Lys-Ile	Amino acid and Its metabolites	Small Peptide	260.2	259.19	[M+H]+	C12H25N3O3	116608	105763	130081	172275	145900	9182.49	251919	303520	133243	131977	99795.6	392768	99146	144457	146669	386551	216330	159479	148620	118704	106826	-	HMDB0028954	7010499	20556-13-2	-	-	-
MEDP2376	Lys-Leu	Amino acid and Its metabolites	Small Peptide	260.2	259.19	[M+H]+	C12H25N3O3	482858	466379	679905	377075	407951	322614	342609	791025	507694	297882	299592	588335	375081	220223	452734	404319	393351	256585	222836	254505	435975	-	HMDB0028955	7016103	7369-79-1	-	-	-
MEDP2596	Lys-Phe	Amino acid and Its metabolites	Small Peptide	294.2	293.173	[M+H]+	C15H23N3O3	371096	287438	384072	208930	331521	216872	238153	279737	299168	308279	233623	222545	218733	267606	204094	259382	308044	173884	307615	270974	252104	-	HMDB0015371	151410	6235-35-4	5296	-	-
MEDP2318	Lys-Ser	Amino acid and Its metabolites	Small Peptide	234.1	233.137	[M+H]+	C9H19N3O4	615428	653324	596535	702592	670969	537689	582904	659744	582427	621396	546391	633979	618195	598493	667454	546610	488956	502444	594378	546431	576733	-	-	151428	6665-19-6	-	-	-
MEDN2123	Lys-Thr	Amino acid and Its metabolites	Small Peptide	246.2	247.154	[M-H]-	C10H21N3O4	93961.5	78724.3	84877.3	96435.4	74007.8	106910	93065	99751.4	106459	112254	96295.3	62550.9	94336.9	70437.5	89109.9	73830.1	76823.1	77544.7	111795	74374.8	93410.9	-	HMDB0028961	7010718	97791-84-9	-	-	-
MEDP2329	Lys-Val	Amino acid and Its metabolites	Small Peptide	246.2	245.174	[M+H]+	C11H23N3O3	406775	421523	171320	157190	167316	173629	410302	397183	162747	134075	157467	223246	151298	517266	498109	258922	176967	573182	254986	264209	260283	-	HMDB0028964	6992341	20556-11-0	-	-	-
MEDP1316	MG(0:0/16:0/0:0)	GL	MG	331.3	330.277	[M+H]+	C19H38O4	27268.6	29482.2	26215.6	25865.3	22247.8	23854.9	21089.1	30166.6	34796.1	28261.9	32998.9	24537.4	28726.7	25348.5	33324.5	22966.2	29439.7	22835	24601.8	27448.7	32734.1	-	-	-	-	-	-	-
MEDP1317	MG(16:0/0:0/0:0)	GL	MG	331.3	330.277	[M+H]+	C19H38O4	27268.6	29482.2	26215.6	25865.3	22247.8	23854.9	21089.1	30166.6	34796.1	28261.9	32998.9	24537.4	28726.7	25348.5	33324.5	22966.2	29439.7	22835	24601.8	27448.7	32734.1	-	-	-	-	-	-	-
MEDP1455	MG(20:4/0:0/0:0)	GL	MG	379.3	378.276	[M+H]+	C23H38O4	17570.8	18902.4	26717.3	17826.3	23705	22050.5	14990	17960.8	26642	23755.4	29022.4	22865.3	23713.5	50324.2	19185.8	32472.5	28943	22547.9	33188.2	41440.1	42501.3	-	-	-	-	-	-	-
MEDN0332	Maleic Acid	Organic acid And Its derivatives	Organic acid And Its derivatives	115	116.011	[M-H]-	C4H4O4	1.4027e+06	713132	1.38147e+06	739624	1.40078e+06	1.26532e+06	1.64908e+06	1.73434e+06	1.22735e+06	971217	1.56981e+06	1.11814e+06	1.43045e+06	1.73997e+06	1.14311e+06	933091	1.91614e+06	1.84473e+06	1.28515e+06	1.5095e+06	1.5375e+06	C01384	HMDB0000176	444266	110-16-7	18300	-	ko00350,ko00650,ko00760,ko01100
MEDN0333	Malonic acid	Organic acid And Its derivatives	Organic acid And Its derivatives	103	104.011	[M-H]-	C3H4O4	4.73297e+06	2.12624e+06	4.8408e+06	1.64808e+06	4.12032e+06	5.36906e+06	2.20906e+06	2.9461e+06	3.66459e+06	2.15863e+06	2.6971e+06	3.04785e+06	2.8474e+06	5.23407e+06	2.92073e+06	2.03998e+06	4.63933e+06	9.08486e+06	3.47353e+06	4.07251e+06	3.76394e+06	C00383	HMDB0000691	867	141-82-2	30794	3237	ko00061,ko00240,ko00410,ko01100,ko01212
MEDP0230	Maltose	Carbohydrates and Its metabolites	Sugars	343	342.116	[M+H]+	C12H22O11	41486	49728.1	34464.2	39281.7	63347.8	12890.4	86776.3	91931.9	64973.6	26511.2	79382.3	6747.78	78354	35270.7	16855.3	29938.9	54457.7	89899.3	60273.8	50644.1	18949	C00208	HMDB0000163	10991489	69-79-4	47937	413	ko00500,ko01100,ko02010,ko04742,ko04973
MEDN0234	Maltotriose	Carbohydrates and Its metabolites	Sugars	503.2	504.169	[M-H]-	C18H32O16	380322	325260	262944	274425	349511	364390	481671	454284	363784	594729	274122	240010	438233	255795	277856	311366	396557	330370	365959	362030	393030	C01835	HMDB0001262	439586	1109-28-0	140999	3585	ko02010,ko04973
MEDN0334	Mandelic Acid	Organic acid And Its derivatives	Organic acid And Its derivatives	151	152.047	[M-H]-	C8H8O3	41185.7	32282	59741.7	33237.4	33750.8	56617.8	41252.2	39576.6	25159.6	24868	21881.6	26005.4	58520.8	43949.1	26601.4	32779.9	61751.9	50961.2	38063.4	36031.6	38533.3	C01984	HMDB0000703	439616	90-64-2	32800	5671	-
MEDP1782	Medroxyprogesterone	CoEnzyme and vitamins	CoEnzyme and vitamins	345.2	344.235	[M+H]+	C22H32O3	31794.9	66448.7	30544.3	34218.3	28227.9	28594.4	32785.4	23436.6	32972	30618.6	40364.1	46163.7	45015.6	37073.2	26997.3	25266.3	32263.6	30675.8	25005.8	37267.2	35012	C07119	HMDB0001939	10631	520-85-4	6715	1094	-
MEDN1981	Mesoaconic acid	Organic acid And Its derivatives	Organic acid And Its derivatives	129	130.1	[M-H]-	C5H6O4	485715	472799	369592	260917	425223	365535	731080	753819	400159	433472	545506	462040	448971	711735	605231	388546	473161	787592	516247	531809	571762	C01732	HMDB0000749	638129	498-24-8	16600	4130	ko00630,ko00660,ko01100,ko01200
MEDP2604	Met-Arg	Amino acid and Its metabolites	Small Peptide	306.2	305.152	[M+H]+	C11H23N5O3S	13341.9	39186.4	14017.9	19959.7	6959.34	10909.3	10301.5	18981.7	5473.17	18070.9	21521.7	5663.08	16285.8	9714.31	6185.51	32043.4	4763.85	11203.7	13826.4	21735.9	30412.6	-	-	25216498	60461-10-1	-	-	-
MEDN1985	Met-Val	Amino acid and Its metabolites	Small Peptide	247.1	248.12	[M-H]-	C10H20N2O3S	24940.3	26964.2	16399.2	21360.4	23483.2	17605.9	18021	14610.6	15395.8	17636.6	13393.8	19793.7	21684.5	18621.8	29639	22838.2	12916.2	12844	15134.5	12741.4	21035.5	-	-	7010520	14486-13-6	-	-	-
MEDN0741	Methanesulfonic acid	Organic acid And Its derivatives	Sulfonic acids	95	95.9881	[M-H]-	CH4O3S	8.22584e+06	8.72588e+06	7.98199e+06	8.94826e+06	8.83779e+06	6.55696e+06	9.65572e+06	6.93215e+06	8.36842e+06	7.84168e+06	9.5736e+06	1.13148e+07	8.9868e+06	8.13841e+06	4.10547e+06	8.83377e+06	1.10678e+07	5.51865e+06	5.64564e+06	7.16137e+06	7.93668e+06	C11145	-	6395	75-75-2	-	-	ko00920,ko01100
MEDP1178	Methenamine	Alcohol and amines	Amines	141.1	140.106	[M+H]+	C6H12N4	781623	747468	800581	785497	786178	752461	783119	748785	772195	736690	761530	704461	736444	729457	705372	704112	713789	709169	798774	742098	678183	D00393	HMDB0029598	4101	100-97-0	6824	-	-
MEDP1777	Methionine Sulfoxide	Amino acid and Its metabolites	Amino acid derivatives	166.1	165.046	[M+H]+	C5H11NO3S	337016	307853	269582	294781	237075	296343	303072	299286	306630	280035	320823	9	250785	386302	316954	276194	157316	342968	387837	350735	330275	C02989	HMDB0002005	847	62697-73-8	17016	6428	ko00270,ko01100
MEDP0277	Methyl Indole-3-Acetate	Heterocyclic compounds	Indole and Its derivatives	190.1	189.079	[M+H]+	C11H11NO2	96468.7	79386.2	72336.6	77465.4	84442.1	81901.9	68772.5	96585.1	67875.5	67262.2	79513.6	109701	78327.4	92846.5	84596.1	96319.7	84328.6	102283	95428.4	94838.4	93502.1	C20635	HMDB0029738	74706	1912-33-0	72782	-	-
MEDP1842	Methyl-L-alaninate	Amino acid and Its metabolites	Amino acid derivatives	104.1	103.063	[M+H]+	C4H9NO2	23809	52545.5	55226.8	53411.6	52957.2	31479.9	42716.9	43427.5	73744.5	50607.5	64041.3	49745.5	52481.6	55841.9	64745.9	57289.4	60881.3	27825.8	46710.2	52723.5	37417.8	-	-	82335	10065-72-2	-	-	-
MEDP1491	Methylguanidine	Alcohol and amines	Amines	74.1	109.041	[M-HCl+H]+	C2H8ClN3	1.38807e+06	1.46968e+06	1.52829e+06	1.65941e+06	1.50705e+06	1.47618e+06	1.28903e+06	1.47579e+06	1.92446e+06	1.47328e+06	1.54432e+06	1.29404e+06	1.81534e+06	1.34293e+06	1.22122e+06	1.39539e+06	1.8037e+06	1.53493e+06	1.24137e+06	1.12793e+06	1.40578e+06	C02294	-	146724	21770-81-0	-	-	-
MEDN0335	Methylmalonic Acid	Organic acid And Its derivatives	Organic acid And Its derivatives	117	118.027	[M-H]-	C4H6O4	1.54022e+08	5.14802e+07	1.7404e+08	6.74492e+07	1.38997e+08	1.48265e+08	1.54065e+08	1.72156e+08	1.13704e+08	6.75703e+07	9.39968e+07	8.92451e+07	1.35681e+08	1.46034e+08	1.0714e+08	1.05847e+08	1.33401e+08	1.39057e+08	1.37802e+08	1.1353e+08	1.41438e+08	C02170	HMDB0000202	487	516-05-2	30860	3712	ko00240,ko00280,ko00640,ko01100
MEDN0748	Methylparaben	Benzene and substituted derivatives	Phenolic acids	151	152.047	[M-H]-	C8H8O3	80884.4	49126.4	32985.5	49686.6	36341.8	49438.4	72731.3	68076.6	33203.3	44912.8	55545.9	42829.6	50707.8	37391.4	42534.5	34939.3	75877.6	58760.1	59618.7	68481.3	76133.8	D01400	HMDB0032572	7456	99-76-3	31835	-	-
MEDP0700	Methyl beta-D-galactopyranoside	Carbohydrates and Its metabolites	Sugar derivatives	195.2	194.079	[M+H]+	C7H14O6	1.39117e+06	1.50008e+06	1.28899e+06	1.57762e+06	1.45882e+06	1.37801e+06	1.25725e+06	1.09256e+06	1.26082e+06	1.33075e+06	1.35754e+06	1.42976e+06	1.18947e+06	1.24254e+06	1.40494e+06	1.34e+06	995706	1.10575e+06	1.29283e+06	1.16967e+06	1.29707e+06	C03619	-	94214	1824-94-8	-	-	ko02010
MEDN1160	Mevalonate 5-phosphate	Organic acid And Its derivatives	Phosphoric acids	227	228.039	[M-H]-	C6H13O7P	468440	426754	283096	309108	442400	230200	306487	262405	307487	335281	305268	287399	368010	238301	317971	285933	228799	210063	288096	517942	315615	C01107	-	439400	73566-35-5	-	-	ko00900,ko01100
MEDN1562	Monobutyl phthalate	Aldehyde,Ketones,Esters	Esters	221.1	222.089	[M-H]-	C12H14O4	347338	324483	299144	318935	313760	326077	367143	332134	306088	306795	329157	295236	300621	330944	335647	323954	369406	345731	328655	334067	347762	D70341	HMDB0013247	8575	131-70-4	-	-	-
MEDN1945	Morpholine ethanesulfonic acid	Organic acid And Its derivatives	Sulfonic acids	194	195.057	[M-H]-	C6H13NO4S	938550	678260	1.01346e+06	949961	1.33918e+06	856372	1.28241e+06	1.1895e+06	1.22893e+06	1.11554e+06	1.03628e+06	1.01074e+06	935554	958558	802138	409708	1.10834e+06	1.38786e+06	1.05005e+06	1.22779e+06	905291	-	-	78165	4432-31-9	-	-	-
MEDN1314	Mucic Acid	Carbohydrates and Its metabolites	Sugar acids	209	210.038	[M-H]-	C6H10O8	80865.4	38538	96433.1	35199.6	82277.9	78871.2	88822.8	44915.2	46804.8	72926.8	62406.6	72043.9	54003.3	126443	126031	132462	59247.9	89613.5	41690.8	103416	109326	C00879	HMDB0000639	3037582	526-99-8	30852	5612	ko00053,ko01100
MEDN1183	Multifidol	Benzene and substituted derivatives	Phenolics	209.1	210.089	[M-H]-	C11H14O4	128144	131612	128870	109247	134303	140992	190019	143246	144862	128270	136745	163554	149995	134668	128531	152757	154025	236402	114167	152946	149414	C10709	-	12892	125074-06-8	-	-	-
MEDP0135	Myoinositol	Carbohydrates and Its metabolites	Sugar alcohols	181.1	180.063	[M+H]+	C6H12O6	671147	556167	629136	809033	582787	490968	512202	515881	538804	707930	784382	629689	652125	554206	576482	794699	705809	624367	619772	680152	662409	C00137	HMDB0000211	892	87-89-8	17268	5221	ko00052,ko00053,ko00562,ko01100,ko01250,ko02010,ko04070
MEDP2320	N(6),N(6)-Dimethyl-L-lysine	Amino acid and Its metabolites	Amino acids	175.1	174.137	[M+H]+	C8H18N2O2	624048	476418	458542	377232	488814	368428	560374	743672	453319	404679	602762	743214	515236	470411	663787	620558	647811	616912	516172	435455	585851	-	-	56777362	2259-86-1	-	-	-
MEDP1052	N,-N-diacetyl-O-methylhydroxylamine	Alcohol and amines	Polyamines	132.1	131.058	[M+H]+	C5H9NO3	596092	632109	523815	454357	641898	445507	539317	548228	581222	450872	533853	532248	527281	426832	392579	488641	454519	443179	662731	464856	374299	D91454	-	538412	128459-09-6	-	-	-
MEDP2143	N,N-Bis(2-hydroxyethyl)dodecanamide	FA	Others	288.3	287.246	[M+H]+	C16H33NO3	20730.7	41765.4	21667.3	20350.5	23865.9	39005.9	30616.7	27476.8	147431	26625.2	26721.2	38407.9	30893.9	32259.7	37225.6	28382.8	29493.2	43812.9	33511	34843.7	30213.3	C06179	HMDB0032358	8430	120-40-1	-	-	ko01100
MEDP1663	N,N-Dimethylarginine	Amino acid and Its metabolites	Amino acid derivatives	203.1	202.143	[M+H]+	C8H18N4O2	583721	643709	1.29587e+06	574165	935034	301764	1.0441e+06	1.12222e+06	1.01913e+06	664081	924146	700229	870971	733649	593562	805785	1.26207e+06	1.82272e+06	1.22573e+06	907618	577093	C03626	HMDB0001539	123831	30315-93-6	17929	6309	-
MEDN1125	N,N′-dicyclohexylcarbodiimide	Alcohol and amines	Polyamines	205.2	206.178	[M-H]-	C13H22N2	1.67373e+07	1.34862e+07	1.52089e+07	1.55682e+07	1.94386e+07	1.73837e+07	1.76152e+07	1.68038e+07	1.78406e+07	1.55226e+07	1.67793e+07	1.46929e+07	1.70553e+07	1.70057e+07	1.91302e+07	2.65114e+07	1.60838e+07	2.52745e+07	1.84199e+07	1.68597e+07	1.85889e+07	C93487	-	10868	538-75-0	-	-	-
MEDP1914	N-(1-Deoxy-1-fructosyl)phenylalanine	Amino acid and Its metabolites	Amino acid derivatives	328.14	327.131	[M+H]+	C15H21NO7	1223.3	32338.7	34640	44325.3	33056.6	41582.9	15411.2	35726.8	37043	1244.23	46781	33790.5	29506.3	22880.5	30258.4	31463.3	25401.4	46566.4	3882.47	3760.51	2331.82	-	HMDB0037846	101039148	87251-83-0	-	-	-
MEDP2412	N-(2-hydroxyethyl)-3-pyridinecarboxamide	Heterocyclic compounds	Heterocyclic compounds	167.1	166.074	[M+H]+	C8H10N2O2	683832	462010	648287	509093	588327	478448	687408	682106	436774	653984	617726	510807	445474	439118	564505	495411	666474	508915	607976	524743	685580	-	-	72663	6265-73-2	-	-	-
MEDN1924	N-2-hydroxyethylpiperazine-N''-2-ethanesulfonic acid	Organic acid And Its derivatives	Sulfonic acids	237.1	238.099	[M-H]-	C8H18N2O4S	49436.9	34767.6	59338	208680	48345.9	51199.6	36746.8	20257.9	77090.1	104917	166086	48436	31191	38625.5	74094.1	73538	41515.6	28129.1	67222.3	59856.9	64603.9	-	-	23831	7365-45-9	-	-	-
MEDN0235	N-Acetyl-D-Glucosamine	Carbohydrates and Its metabolites	Sugar derivatives	220.1	221.09	[M-H]-	C8H15NO6	44444.4	42481.6	36997.2	58360.7	60501.8	60038.3	39933.7	52407.8	35911.8	62823.5	67542.7	82966.2	81822	50450.4	50277.3	122852	114717	107801	60734.9	54158.7	83231.2	C00140	HMDB0000215	439174	7512-17-6	506227	3356	ko00520,ko01100,ko01250,ko02010
MEDP0611	N-Acetyl-L-Histidine	Amino acid and Its metabolites	Amino acid derivatives	198.1	197.08	[M+H]+	C8H11N3O3	2.8615e+07	4.00072e+07	2.75331e+07	3.24366e+07	1.92327e+07	3.35917e+07	2.87594e+07	1.67142e+07	2.84927e+07	3.22543e+07	3.57482e+07	2.58269e+07	2.88785e+07	4.19012e+07	1.97929e+07	2.19872e+07	2.83614e+07	3.37855e+07	3.12775e+07	3.62633e+07	1.93946e+07	C02997	HMDB0032055	273260	2497-02-1	16437	-	-
MEDP0066	N-Acetyl-L-Tyrosine	Amino acid and Its metabolites	Amino acid derivatives	224.1	223.084	[M+H]+	C11H13NO4	213066	155026	147047	144164	173680	132103	165155	157708	141824	179770	163555	208643	167689	139858	147850	162669	177821	165010	200615	157515	168153	C01657	HMDB0000866	68310	537-55-3	21563	-	-
MEDN0586	N-Acetyl-L-alanine	Amino acid and Its metabolites	Amino acid derivatives	130.1	131.058	[M-H]-	C5H9NO3	1.64997e+06	1.03206e+06	1.5976e+06	1.01706e+06	1.58476e+06	1.48676e+06	1.54962e+06	2.03126e+06	2.05264e+06	1.30385e+06	1.77417e+06	1.26488e+06	1.64516e+06	1.87289e+06	1.42579e+06	1.17432e+06	1.69022e+06	1.72437e+06	1.36362e+06	1.53601e+06	1.58768e+06	-	HMDB0000766	88064	97-69-8	40992	5733	-
MEDP1916	N-Acetyl-L-phenylalanine	Amino acid and Its metabolites	Amino acid derivatives	208.1	207.09	[M+H]+	C11H13NO3	257485	293225	303701	255836	297491	335262	315397	286539	276948	254423	303854	311298	310800	295023	282792	271338	295525	359389	237138	247301	281871	C03519	HMDB0000512	74839	2018-61-3	16259	5498	ko00360,ko01100
MEDP1183	N-Acetylcadaverine	Alcohol and amines	Polyamines	145.1	144.126	[M+H]+	C7H16N2O	319892	966970	266533	460411	325210	769279	806589	786042	741103	518770	794430	394711	326264	815404	195329	743198	892418	696017	804297	871061	753966	-	HMDB0002284	189087	32343-73-0	88824	-	-
MEDP0064	N-Acetylcysteine	Amino acid and Its metabolites	Amino acid derivatives	164	163.03	[M+H]+	C5H9NO3S	80248.2	108787	109515	128006	72142.1	99641.9	87044.3	136580	100766	97665.9	65596.6	133925	74604.2	121106	109924	127450	102073	68798.6	87677.7	109298	76232.1	C06809	HMDB0001890	12035	616-91-1	28939	784	-
MEDN0506	N-Acetylglucosamine 1-Phosphate	Carbohydrates and Its metabolites	Phosphate sugars	300	301.056	[M-H]-	C8H16NO9P	774186	225018	694724	372845	830718	804624	727853	736652	1.06825e+06	616372	965794	1.07606e+06	641890	684968	500480	786334	1.12182e+06	1.04629e+06	814608	882624	835246	C04256	HMDB0001367	440272	6866-69-9	7125	6194	-
MEDN0420	N-Acetylglycine	Amino acid and Its metabolites	Amino acid derivatives	116	117.043	[M-H]-	C4H7NO3	44347.6	7802.28	52589.8	19036.3	44838.7	26682.5	21248.3	32895.2	84089.8	31834	30395.7	32874.4	18334.5	37871	35973.1	5903.96	34421.6	48951.7	24712.8	29646.9	30308.4	-	HMDB0000532	10972	543-24-8	40410	5517	-
MEDP0089	N-Acetylhistamine	Alcohol and amines	Amines	154.1	153.09	[M+H]+	C7H11N3O	9	9	9	9	9	9	40633.5	4217.23	12459	9	15377	6699.8	5007.62	2893.7	9	8650.07	7004.02	15675.7	32457.8	24543.3	21409.8	C05135	HMDB0013253	69602	673-49-4	28483	-	ko00340
MEDN0058	N-Acetylneuraminic Acid(SA)	Amino acid and Its metabolites	Amino acid derivatives	308.1	309.106	[M-H]-	C11H19NO9	1.38833e+06	437948	1.55698e+06	746218	1.66366e+06	1.69081e+06	1.11277e+06	856518	2.64102e+06	1.23293e+06	2.35371e+06	2.30407e+06	1.17004e+06	1.86391e+06	932234	1.15724e+06	2.46899e+06	2.05765e+06	1.04837e+06	1.84048e+06	1.08585e+06	C19910	HMDB0000230	445063	131-48-6	45744	3321	-
MEDP0069	N-Acetylputrescine	Organic acid And Its derivatives	Organic acid And Its derivatives	131	130.111	[M-Cl]+	C6H14N2O	488936	488256	535267	469277	513446	514019	438245	440890	461677	393831	413691	450918	381105	427182	396736	485840	455362	420507	538931	444594	371175	C02714	HMDB0002064	122356	18233-70-0	17768	3252	ko00330,ko01100
MEDN0839	N-Alpha-Acetyl-L-Asparagine	Amino acid and Its metabolites	Amino acid derivatives	173.1	174.064	[M-H]-	C6H10N2O4	82632.8	32426.8	70716.2	49265.5	123401	72453.8	107247	104216	96299.7	74679.3	125804	101535	89217.4	104379	87400.7	106054	67826.1	150374	77899.1	102160	111080	-	HMDB0006028	99715	4033-40-3	-	-	-
MEDN0843	N-Amidino-L-Aspartate	Amino acid and Its metabolites	Amino acid derivatives	174.1	175.059	[M-H]-	C5H9N3O4	174690	170912	202740	130839	153702	154796	177395	242331	196557	172884	172815	131119	163582	207188	249592	192370	181858	238410	151964	130077	154965	C03139	HMDB0003157	439918	6133-30-8	17072	10	-
MEDN1335	N-Cinnamylglycine	Organic acid And Its derivatives	Organic acid And Its derivatives	204	205.074	[M-H]-	C11H11NO3	37677.2	30719.5	36545	16663.3	37961.9	32417.9	9	9	9	9	9	9	20512.2	34527.3	25117.5	29398.1	37736.8	23003.8	34202.3	30802.3	22107.5	-	HMDB0011621	709625	16534-24-0	68616	-	-
MEDP2346	N-Ethylglycine	Amino acid and Its metabolites	Amino acid derivatives	104.1	103.063	[M+H]+	C4H9NO2	1.93542e+06	3.4634e+06	1.87708e+06	2.7052e+06	1.77023e+06	1.61929e+06	1.5013e+06	2.09316e+06	1.21129e+06	1.34436e+06	1.18229e+06	3.69647e+06	1.82849e+06	1.18349e+06	2.1683e+06	3.08651e+06	1.83248e+06	1.26471e+06	1.52396e+06	1.40338e+06	2.02268e+06	C11735	HMDB0041945	316542	627-01-0	15620	-	-
MEDP1996	N-Formylglycine	Amino acid and Its metabolites	Amino acids	104	103.027	[M+H]+	C3H5NO3	1.72611e+06	3.90352e+06	2.23664e+06	5.19054e+06	1.93593e+06	1.2923e+06	1.81707e+06	1.66326e+06	1.5647e+06	2.59343e+06	1.85052e+06	2.77808e+06	1.80274e+06	1.08779e+06	2.07339e+06	3.14384e+06	2.22722e+06	1.34756e+06	1.88631e+06	1.72966e+06	1.90236e+06	-	-	75606	2491-15-8	-	-	-
MEDN0060	N-Isovaleroylglycine	Amino acid and Its metabolites	Amino acid derivatives	158.1	159.09	[M-H]-	C7H13NO3	27078.3	10796.2	53454.2	28291.8	41839.7	40495.7	26762.4	38307.7	51258.9	38187.1	33462.2	9322.55	54626.6	80398.9	26888.1	20611.5	84048.7	50988.1	42351.2	42280.3	43463.9	-	HMDB0000678	546304	16284-60-9	70984	5647	-
MEDP1942	N-MethyTrans-4-Hydroxy-Proline	Amino acid and Its metabolites	Amino acid derivatives	146.1	145.074	[M+H]+	C6H11NO3	101099	64554.5	107979	74933	178834	81949.3	82329.9	51140.9	80968.3	39159.8	87167.5	45421.6	103928	66679.5	93888.4	187214	98515.5	77973.6	50931.4	74340.5	75007.9	D96820	-	11768700	4252-82-8	-	-	-
MEDP0879	N-Methyl-D-Aspartic Acid	Amino acid and Its metabolites	Amino acid derivatives	148.2	147.053	[M+H]+	C5H9NO4	617723	1.05416e+06	888988	730284	683253	601024	998419	873515	646234	617892	649377	673060	890917	847668	1.02191e+06	504704	934746	1.16749e+06	1.05405e+06	875951	979941	C12269	HMDB0002393	22880	6384-92-5	31882	6662	-
MEDP0878	N-Methyl-L-Glutamate	Amino acid and Its metabolites	Amino acid derivatives	162.3	161.069	[M+H]+	C6H11NO4	810818	2.16025e+06	1.5917e+06	1.93255e+06	1.77457e+06	853113	2.03335e+06	4.60563e+06	1.19844e+06	809081	812731	1.20323e+06	1.584e+06	1.36498e+06	685036	1.30985e+06	1.28185e+06	1.30091e+06	1.41951e+06	1.16742e+06	796610	C01046	HMDB0062660	439377	35989-16-3	16440	-	ko01100
MEDP0868	N-Methylalanine	Amino acid and Its metabolites	Amino acid derivatives	104	103.063	[M+H]+	C4H9NO2	1.93542e+06	3.4634e+06	1.87708e+06	2.7052e+06	1.77023e+06	1.61929e+06	1.5013e+06	2.09316e+06	1.21129e+06	1.34436e+06	1.18229e+06	3.69647e+06	1.82849e+06	1.18349e+06	2.1683e+06	3.08651e+06	1.83248e+06	1.26471e+06	1.52396e+06	1.40338e+06	2.02268e+06	C02721	HMDB0094692	5288725	3913-67-5	17519	-	-
MEDN1861	N-Myristoylglycine	Amino acid and Its metabolites	Amino acid derivatives	284.2	285.23	[M-H]-	C16H31NO3	15079.3	23516.9	15933.9	12462.5	23112.6	18991.1	18552.3	17082.1	17080.1	25289.9	24695.9	24297.6	14169.1	18996.3	21258.6	14884.1	18132.8	22244.4	22465.2	26101.2	18240.5	-	HMDB0013250	72348	14246-55-0	87142	-	-
MEDN0632	N-Oleoyl Glycine	Alcohol and amines	Amines	338.3	339.277	[M-H]-	C20H37NO3	20304.3	20633.2	21015.3	18577.1	22684.2	18115.4	27152.8	20223.8	18459.5	16325.4	18984.4	21505.3	19872.4	16266.8	19126.5	19970.7	17803.5	17850.1	19964.7	18301.6	19291.1	-	HMDB0013631	6436908	2601-90-3	73723	-	-
MEDN1410	N-Palmitoylglycine	Amino acid and Its metabolites	Amino acid derivatives	312.3	313.262	[M-H]-	C18H35NO3	170343	169657	165766	160966	162129	172890	173010	164840	168670	185728	146415	181735	160559	161980	165771	168082	178236	191817	183510	158046	183005	D76997	HMDB0013034	151008	2441-41-0	479285	-	-
MEDN0061	N-Phenylacetylglycine	Amino acid and Its metabolites	Amino acid derivatives	192.1	193.074	[M-H]-	C10H11NO3	10179.9	5313.82	10430.4	6465.11	12454.2	11042	15494	15749.3	43971.8	19124.8	23559.6	14377.6	14879.1	19041.3	12708.3	11595.2	20636	19068.1	17321.6	18429.9	17293.4	C05598	HMDB0000821	68144	500-98-1	27480	4237	ko00360
MEDN0062	N-Propionylglycine	Amino acid and Its metabolites	Amino acids	130.1	131.058	[M-H]-	C5H9NO3	304928	176769	163339	116692	190053	163829	102891	253279	257427	180768	133062	48791.1	281366	80690.8	182804	204435	153340	214268	202109	99049	186945	-	HMDB0000783	98681	21709-90-0	89836	5749	-
MEDN0818	N-acetyl-beta-alanine	Amino acid and Its metabolites	Amino acid derivatives	130.1	131.058	[M-H]-	C5H9NO3	220379	127645	272443	237495	218954	272657	208531	254688	297313	216999	296675	158968	206022	187440	148839	117910	210607	198151	176897	365742	268274	C01073	HMDB0061880	76406	3025-95-4	16682	-	ko00410
MEDN0827	N-acetylornithine	Amino acid and Its metabolites	Amino acid derivatives	173.1	174.1	[M-H]-	C7H14N2O3	2.4702e+06	2.1615e+06	2.39478e+06	1.99631e+06	1.93228e+06	1.84049e+06	2.25016e+06	3.5908e+06	2.57772e+06	2.36456e+06	2.51258e+06	1.61847e+06	2.03413e+06	3.17549e+06	5.00344e+06	2.3924e+06	2.17255e+06	3.66053e+06	2.48805e+06	1.99354e+06	2.57334e+06	C00437	HMDB0003357	439232	6205-08-9	16543	-	ko00220,ko01100,ko01210,ko01230
MEDP1211	N-acetylpyrrolidine	Heterocyclic compounds	Heterocyclic compounds	114.1	113.084	[M+H]+	C6H11NO	3.83469e+06	3.08017e+06	3.72662e+06	2.81159e+06	3.53034e+06	3.13355e+06	2.43249e+06	3.2214e+06	3.90766e+06	3.27719e+06	3.2249e+06	3.87355e+06	3.31194e+06	3.2238e+06	3.2805e+06	4.10581e+06	3.73366e+06	3.54513e+06	2.99873e+06	3.76888e+06	3.74877e+06	-	-	77650	4030-18-6	-	-	-
MEDN1915	N-ethylene glycol neuraminic acid	Amino acid and Its metabolites	Amino acid derivatives	324.1	325.101	[M-H]-	C11H19NO10	167104	181848	529282	237929	256173	512178	400411	243965	205594	227366	428312	362564	225335	240393	230045	409353	686728	351698	243837	353968	456250	C03410	HMDB0000833	123802	1113-83-3	62084	3580	ko00520
MEDN0579	N-lactoyl-phenylalanine	Amino acid and Its metabolites	Amino acid derivatives	236.1	237.1	[M-H]-	C12H15NO4	91964.8	49845.1	100416	35382.8	82029.6	78402.4	58691.5	91491.1	116301	44630.9	43059.8	40685.4	78845.7	124074	50420.1	59795.1	66492.5	122280	63492.2	65299.5	79310.5	-	HMDB0062175	102199091	-	-	-	-
MEDP1792	N-methyl-4-aminobutyric acid	Amino acid and Its metabolites	Amino acid derivatives	118.1	117.079	[M+H]+	C5H11NO2	91334.5	65706.1	127916	76948.9	70236.6	43682.2	78479.8	111007	125496	38343.3	74433.5	87101.6	95805.8	72567.9	54018.1	74157.2	111440	80472.6	77933.4	42218.3	59493.8	-	-	70703	1119-48-8	-	-	-
MEDP2374	N1-Acetylspermidine	Alcohol and amines	Amines	188.2	187.168	[M+H]+	C9H21N3O	254098	253717	223301	294261	246940	213188	206746	224466	212898	259715	229546	294865	220614	281798	188338	227536	190355	167620	290359	201048	200368	-	-	214848	34450-16-3	-	-	-
MEDP1787	N4-Acetylcytidine	Nucleotide And Its metabolites	Nucleotide And Its metabolites	286.1	285.096	[M+H]+	C11H15N3O6	114083	84341.9	157783	65945.1	159155	99604.4	54307.6	146633	84610.5	69519.2	149671	78642.6	97744.4	48102	56596.1	87257.3	119390	59045.3	75358.6	90548.7	123266	C22293	HMDB0005923	107461	3768-18-1	70989	-	-
MEDP1788	N4-Acetylcytidine-triphosphate	Nucleotide And Its metabolites	Nucleotide And Its metabolites	526.002	524.995	[M+H]+	C11H18N3O15P3	11247.4	48219.9	27269.5	37866.7	37800.1	49676	54746.4	23534.8	49291.5	38549.8	30480	28063.8	48823.3	68667.4	52933.9	31856.1	31914.1	52048.3	37215.4	41411.2	61010.1	-	-	90117875	-	-	-	-
MEDP1662	N6,N6,N6-Trimethyl-L-lysine	Amino acid and Its metabolites	Amino acid derivatives	189.2	188.153	[M+H]+	C9H20N2O2	2.4932e+06	2.53273e+06	3.83551e+06	2.69756e+06	3.88576e+06	2.83003e+06	3.89145e+06	4.86428e+06	3.20795e+06	2.10157e+06	3.40604e+06	2.92447e+06	2.96947e+06	4.1048e+06	2.95046e+06	3.8065e+06	3.65594e+06	5.74624e+06	3.50347e+06	3.19993e+06	2.57004e+06	C03793	-	440120	-	-	-	ko00310,ko01100
MEDP1954	N6-(2-Hydroxyethyl)adenosine	Nucleotide And Its metabolites	Nucleotide And Its metabolites	312.1	311.123	[M+H]+	C12H17N5O5	152370	57774	117124	66277.1	104111	184053	174204	149430	143144	115195	144596	114300	94319.8	121540	128102	143895	202700	219186	106218	126385	120320	-	-	96124	4338-48-1	-	-	-
MEDP1959	N6-(4-hydroxybenzyl)adenine	Nucleotide And Its metabolites	Nucleotide And Its metabolites	242.1	241.096	[M+H]+	C12H11N5O	90187.7	74982.9	46804.1	74976.3	107999	84301.5	52874.8	89942.8	84215.8	78853.2	73102.7	82306	129503	60898.2	58806.7	108404	95351.9	76847.9	92485.6	75140.6	73107.4	-	-	9964771	80054-30-4	-	-	-
MEDP0062	N6-Acetyl-L-Lysine	Amino acid and Its metabolites	Amino acid derivatives	189.1	188.116	[M+H]+	C8H16N2O3	2.55822e+06	2.34209e+06	2.66058e+06	1.94632e+06	2.73767e+06	3.64358e+06	2.88105e+06	3.79902e+06	2.16227e+06	1.80162e+06	1.97412e+06	1.80099e+06	1.46282e+06	3.74831e+06	3.85425e+06	2.67404e+06	2.06507e+06	4.31404e+06	2.51811e+06	2.68691e+06	3.1484e+06	C02727	HMDB0000206	92832	692-04-6	17752	5216	ko00310,ko01100
MEDP0378	N6-Succinyl Adenosine	Nucleotide And Its metabolites	Nucleotide And Its metabolites	384	383.108	[M+H]+	C14H17N5O8	1.20134e+06	614676	1.48988e+06	647719	1.36443e+06	2.46075e+06	3.02013e+06	3.42545e+06	2.20509e+06	340616	2.05886e+06	1.57122e+06	1.80658e+06	1.85543e+06	1.69043e+06	898733	2.16542e+06	3.40942e+06	1.41604e+06	1.90637e+06	1.42046e+06	-	HMDB0000912	20849086	4542-23-8	71169	5867	-
MEDP1493	N6-methyladenosine	Nucleotide And Its metabolites	Nucleotide And Its metabolites	282	281.112	[M+H]+	C11H15N5O4	47484.1	42044.2	30659	25518.7	18727.5	40946	40079.1	20071.6	33287.2	21740.7	29622	30977.8	14512.2	27273.2	5772.98	19495.7	30338	29888.2	28659.6	31058.7	31368.8	-	HMDB0004044	102175	1867-73-8	21891	-	-
MEDN0460	N8-Acetylspermidine	Amino acid and Its metabolites	Amino acid derivatives	188.2	189.184	[M-H]-	C9H23N3O	8916.21	6553.17	20035.2	17931	7197.5	24684.6	14043.8	10969.1	28315	3485.28	9781.37	8257.33	22380.2	10193.8	10458.3	10728	31624.3	27206.5	14357.3	13964.6	11285.9	C01029	HMDB0002189	123689	34450-15-2	27911	6535	-
MEDP0242	Nicotinamide	CoEnzyme and vitamins	CoEnzyme and vitamins	123.1	122.048	[M+H]+	C6H6N2O	1.75962e+08	6.65491e+07	9.83346e+07	4.45255e+07	1.1837e+08	9.36648e+07	1.55002e+08	1.19466e+08	207862190	1.29626e+08	2.01627e+08	1.20314e+08	1.31216e+08	2.23472e+08	7.85851e+07	8.58225e+07	1.90584e+08	2.17906e+08	1.52003e+08	1.28328e+08	1.12046e+08	C00153	HMDB0001406	936	98-92-0	17154	1497	ko00760,ko01100,ko01240,ko04212,ko04977
MEDP1791	Nicotinamide riboside chloride	Nucleotide And Its metabolites	Nucleotide And Its metabolites	255.1	290.067	[M-Cl]+	C11H15ClN2O5	244772	101712	165914	142220	206917	203153	114569	173522	201256	168112	122771	208433	223514	124623	130065	261451	250083	141196	158232	177301	127768	-	HMDB0000855	90480033	23111-00-4	15927	5818	-
MEDP0246	Nicotinic Acid	CoEnzyme and vitamins	CoEnzyme and vitamins	124	123.032	[M+H]+	C6H5NO2	1.22499e+06	518335	1.04602e+06	298119	1.10354e+06	1.04614e+06	1.48537e+06	996423	1.28346e+06	759263	1.78948e+06	588632	886079	1.49297e+06	445055	728014	1.55615e+06	1.33286e+06	1.20371e+06	1.26501e+06	841899	C00253	HMDB0001488	938	59-67-6	15940	6272	ko00760,ko01100,ko01240,ko05133
MEDN0166	Nicotinic Acid Adenine Dinucleotide	Nucleotide And Its metabolites	Nucleotide And Its metabolites	662.1	663.109	[M-H]-	C21H27N7O14P2	230658	127786	450690	242146	84969.9	401838	177124	293798	210630	50740.5	270404	103871	238781	99346.9	291652	165009	149082	129290	271522	267996	192054	C00003	HMDB0000902	5893	53-84-9	15846	5858	ko00190,ko00730,ko00760,ko00983,ko01100,ko01240,ko04152,ko04211,ko04212,ko04925,ko04936,ko04977,ko05208
MEDP0247	Nicotinuric Acid	CoEnzyme and vitamins	CoEnzyme and vitamins	181.1	180.054	[M+H]+	C8H8N2O3	327843	271295	203976	259099	181990	289258	281378	372385	310080	279917	311076	326131	290419	376466	239326	354665	212194	359304	296621	251921	198826	C05380	HMDB0003269	68499	583-08-4	7563	1499	ko00760
MEDP1836	Nootkatone	Aldehyde,Ketones,Esters	Ketones	219.2	218.167	[M+H]+	C15H22O	59187.9	62035.6	61406.1	61828.1	43478.8	77665.2	67037.1	68639.2	68942.2	51204.2	63510.8	54906.1	46933.5	72380.2	56560.3	62402.2	64589.4	67418.3	63300.1	55636.1	73074.7	C17914	-	1268142	4674-50-4	-	-	-
MEDN0180	Norepinephrine	Hormones and hormone related compounds	Hormones and hormone related compounds	168.1	169.074	[M-H]-	C8H11NO3	263316	162821	176838	112720	236777	185373	196135	146186	194864	165068	237747	281700	160252	223339	154350	163588	185117	241873	191613	194264	205470	C00547	HMDB0000216	439260	51-41-2	18357	5226	ko00350,ko01100,ko04024,ko04080,ko04261,ko04270,ko04540,ko04714,ko04721,ko04742,ko04923,ko04924,ko04970,ko05207
MEDP0075	Nα-Acetyl-L-Arginine	Amino acid and Its metabolites	Amino acid derivatives	217.1	216.122	[M+H]+	C8H16N4O3	1.00469e+06	1.16304e+06	948964	1.09104e+06	1.03141e+06	1.274e+06	1.82059e+06	1.90637e+06	1.73063e+06	1.01325e+06	1.18752e+06	976659	1.01399e+06	1.62475e+06	1.66475e+06	520308	1.10382e+06	1.04064e+06	1.17632e+06	949653	1.50748e+06	-	HMDB0004620	67427	155-84-0	40521	-	-
MEDP0849	Nα-Acetyl-L-glutamine	Amino acid and Its metabolites	Amino acid derivatives	189.1	188.183	[M+H]+	C7H12N2O4	713698	2.1218e+06	3.49527e+06	3.13241e+06	3.0755e+06	1.57039e+06	3.27761e+06	3.60567e+06	2.93934e+06	3.03235e+06	2.20415e+06	2.48478e+06	2.90182e+06	2.77041e+06	2.32697e+06	3.22726e+06	2.25901e+06	3.70725e+06	2.53478e+06	3.91252e+06	1.89637e+06	D07063	HMDB0006029	25561	2490-97-3	21553	-	-
MEDP2336	O-Acetyl-L-homoserine	Amino acid and Its metabolites	Amino acid derivatives	162.1	161.068	[M+H]+	C6H11NO4	308501	266283	399178	394894	459231	577176	485861	361377	449485	280305	284222	9	485401	773605	608144	9	177179	362195	491468	491053	386770	-	-	45038083	250736-84-6	-	-	-
MEDP1943	O-Acetyl-L-serine	Amino acid and Its metabolites	Amino acid derivatives	148.1	147.053	[M+H]+	C5H9NO4	617723	1.05416e+06	888988	730284	683253	601024	998419	873515	646234	617892	649377	673060	890917	847668	1.02191e+06	504704	934746	1.16749e+06	1.05405e+06	875951	979941	C00979	HMDB0003011	99478	5147-00-2	17981	3270	ko00270,ko00920,ko01100,ko01200,ko01230,ko04122
MEDN0352	O-Phosphorylethanolamine	GP	PE	140	141.019	[M-H]-	C2H8NO4P	802239	952033	644128	841525	901596	803187	1.0384e+06	713548	778890	606434	615836	1.50588e+06	668933	951100	709375	703015	666510	916124	758971	1.01332e+06	625507	C00346	HMDB0000224	1015	1071-23-4	17553	5233	ko00563,ko00564,ko00600,ko01100,ko04071
MEDN0834	O-Succinyl-L-Homoserine	Amino acid and Its metabolites	Amino acid derivatives	218.1	219.074	[M-H]-	C8H13NO6	45343.8	37959	64041.7	21922.4	41844.4	43237.1	39932.1	53099.2	43153.2	34921.2	27920.2	18595.6	47324.3	82520.4	34181.4	31650.1	58346.7	73443.5	29263.8	32873.9	44201.6	C01118	-	439406	1492-23-5	-	-	ko00270,ko00920,ko01100,ko01230
MEDP1446	Octadecadienamide	Alcohol and amines	Amines	280.3	279.256	[M+H]+	C18H33NO	40133.6	39261.9	49518.4	47474.5	117437	54267.7	477080	44746.1	56707.7	324009	29582.5	46261.5	67142.4	73285.1	32901.7	50800.6	65923.5	72433.5	60179.6	71166.4	66237.7	-	-	-	-	-	-	-
MEDN0682	Octadecanamide	Alcohol and amines	Amines	282.3	283.288	[M-H]-	C18H37NO	25410.5	30128.5	22738.7	25890.1	33261.7	41045.8	43620.8	32930.8	33690.8	32763.2	27583.5	23519.3	35511.3	32996.1	29600	33958.9	26650.9	49150.4	35438	27540.5	29461.1	C13846	HMDB0034146	31292	124-26-5	34900	-	-
MEDN1566	Octadecanedioic acid	Organic acid And Its derivatives	Organic acid And Its derivatives	313.2	314.246	[M-H]-	C18H34O4	27677.7	31182.4	29716.8	30447	38785.4	26688.7	35323.4	30548.4	25322.3	21748.3	44967.1	37019.4	24460.2	28800.9	37986	22976.4	24480.3	48422.4	31394.3	36925.8	31761.6	-	HMDB0000782	70095	871-70-5	133086	5748	-
MEDP0574	Oleamide	Alcohol and amines	Amines	282.3	281.272	[M+H]+	C18H35NO	25700	15062.8	25703.8	14750.6	24861.3	11922.9	61654.2	16940.2	22891.8	55470.4	24393	19103	15953.3	18791.8	16159.6	22724.7	28472.3	22851.6	19742.5	22905.4	22059.4	C19670	HMDB0002117	5283387	301-02-0	116314	-	-
MEDP1083	Oxypurinol	Nucleotide And Its metabolites	Nucleotide And Its metabolites	153	152.033	[M+H]+	C5H4N4O2	191269	150355	234036	118730	164071	310476	137682	154812	315949	188959	192258	211946	199666	371565	235243	247198	296571	263985	185795	202773	294627	C07599	HMDB0000786	135398752	2465-59-0	28315	5752	-
MEDN1145	P-chlorophenylalanine	Benzene and substituted derivatives	Phenolic acids	198	199.04	[M-H]-	C9H10ClNO2	3.69913e+06	4.6628e+06	4.89883e+06	4.21993e+06	4.51297e+06	4.95312e+06	4.20429e+06	3.41753e+06	5.29053e+06	6.11184e+06	4.82385e+06	4.20886e+06	4.50532e+06	5.38149e+06	5.16313e+06	4.36764e+06	5.69565e+06	4.45446e+06	3.98446e+06	3.96143e+06	4.74495e+06	D04143	-	4652	7424-00-2	-	-	-
MEDN1967	P-sulfanilic acid	Amino acid and Its metabolites	Amino acid derivatives	172	173.015	[M-H]-	C6H7NO3S	435825	506146	677082	706488	520804	701274	548904	719180	715739	704304	448185	538726	764251	574877	741448	798429	718649	656433	630886	724508	781932	C06335	-	8479	121-57-3	-	-	-
MEDP1096	PC(12:0/12:0)	GP	PC	548.4	565.374	[M-H2O+H]+	C28H56NO8P	161462	117518	48151.7	305315	69188.4	107306	72698.7	50790.5	203573	217094	52721.5	133855	96961.5	145323	67095.1	287045	151802	77515.8	348416	261588	272298	-	-	16219892	3436-44-0	-	-	-
MEDP1657	PC(O-16:0/0:0)	GP	PC O	482.4	481.353	[M+H]+	C24H52NO6P	2.51562e+06	853529	1.71901e+06	821766	2.4899e+06	1.27059e+06	2.93767e+06	2.39616e+06	1.89065e+06	1.33481e+06	3.36488e+06	1.74283e+06	1.84198e+06	3.28908e+06	1.32559e+06	1.39732e+06	2.65259e+06	3.38621e+06	1.97072e+06	2.05443e+06	2.14006e+06	C13903	-	162126	52691-62-0	-	-	-
MEDP1221	PC(O-16:0/O-1:0)	GP	PC O	496.3	495.369	[M+H]+	C25H54NO6P	1.58302e+07	7.51154e+06	1.40648e+07	6.0494e+06	1.60793e+07	1.16093e+07	1.64087e+07	1.80155e+07	1.57473e+07	8.00996e+06	1.55568e+07	1.06191e+07	1.47026e+07	1.65059e+07	1.11646e+07	8.37239e+06	1.49821e+07	1.54084e+07	1.29575e+07	1.44834e+07	1.3419e+07	-	-	-	-	-	-	-
MEDP1067	Palmitoyl-N-isopropylamide	Alcohol and amines	Amines	320.3	297.303	[M+Na]+	C19H39NO	339665	214495	396833	237643	200802	346069	298570	288729	273891	290342	341089	323891	303084	308045	314654	256897	358946	251622	347486	321361	332294	-	-	5063962	189939-61-5	-	-	-
MEDP0389	Pantetheine	CoEnzyme and vitamins	CoEnzyme and vitamins	279.1	278.13	[M+H]+	C11H22N2O4S	1.05135e+07	1.13034e+07	1.56112e+07	1.37967e+07	1.50237e+07	1.69347e+07	1.32497e+07	1.45347e+07	1.39311e+07	2.40402e+07	2.13665e+07	1.35782e+07	1.48217e+07	1.2634e+07	1.00466e+07	1.25947e+07	1.89271e+07	1.51439e+07	1.27614e+07	1.5618e+07	1.4533e+07	C00831	HMDB0003426	479	496-65-1	16753	6928	ko00770,ko01100
MEDN0245	Pantothenate	CoEnzyme and vitamins	CoEnzyme and vitamins	218.1	219.1	[M-H]-	C9H17NO5	1.11932e+07	3.22369e+06	1.18148e+07	4.61263e+06	1.21038e+07	1.02015e+07	8.14266e+06	7.45065e+06	1.11793e+07	6.83205e+06	12094293	4.59394e+06	7.29259e+06	1.52459e+07	8.33412e+06	6.50408e+06	8.09575e+06	1.75494e+07	8.04581e+06	7.281e+06	1.00171e+07	C00864	HMDB0000210	988	79-83-4	46905	-	ko00410,ko00770,ko01100,ko01240,ko04977
MEDP1468	Pantothenol	CoEnzyme and vitamins	CoEnzyme and vitamins	206	205.131	[M+H]+	C9H19NO4	9126.54	10737.9	18577.5	14114.4	31003.8	8687.82	7631.51	14291.6	23371.9	16726.6	59024.7	15274.8	15834.5	6888.12	9581.49	8122.61	14922.2	9074.67	23147.4	18448.2	31436.1	C05944	HMDB0004231	4678	16485-10-2	895821	7032	ko00770
MEDP2565	Phe-Ala	Amino acid and Its metabolites	Small Peptide	237.1	236.116	[M+H]+	C12H16N2O3	58923.5	29190.7	62640.9	30552.1	40492.7	24246.4	53333.9	42483.4	86760.4	44084.6	72056	77177.3	36822.9	77344	17053.6	30784.3	38750.4	49987.7	73489.2	34978	56359	-	HMDB0028988	5488196	3918-87-4	-	-	-
MEDP1667	Phe-Glu	Amino acid and Its metabolites	Small Peptide	295.1	294.122	[M+H]+	C14H18N2O5	140383	58010.6	130458	74568.4	77447.9	103638	128046	118153	199900	100063	110185	94672.4	86643.1	156700	63476.4	91841.6	100649	101700	102688	121679	115847	-	HMDB0028994	151134	3617-45-6	-	-	-
MEDP2431	Phe-Gly	Amino acid and Its metabolites	Small Peptide	223.1	222.1	[M+H]+	C11H14N2O3	51694.6	72791.8	51848.2	42281.2	162620	22237.7	233026	154417	104775	38921.4	257191	40591.9	109207	279702	84195	14973.2	189685	250316	72551.7	164566	176594	-	-	6992304	721-90-4	-	-	-
MEDP2587	Phe-Hyp	Amino acid and Its metabolites	Amino acid derivatives	279.1	278.127	[M+H]+	C14H18N2O4	114088	45385.6	82330	72056.1	101138	99304.9	71112.9	122964	155666	66159.3	76499.4	103188	79282.9	139645	45350.5	49151.4	122706	96414.8	82333.9	94599.1	99551.7	-	HMDB0011176	53480675	90965-82-5	-	-	-
MEDP2588	Phe-Ile	Amino acid and Its metabolites	Small Peptide	279.2	278.162	[M+H]+	C15H22N2O3	28845	16553.2	21293.3	11163.7	20532	13319.2	30833.4	28646.1	36833.7	12000.3	36181.7	13461.2	15886.5	30051.7	20375.6	11751.3	17803.9	4178.45	24667.5	29201.7	24575.2	-	HMDB0028998	7010566	22951-94-6	-	-	-
MEDP0637	Phe-Pro	Amino acid and Its metabolites	Amino acid derivatives	263.1	262.132	[M+H]+	C14H18N2O3	190129	70385.3	110072	83262.8	145316	126831	64347.8	93527.5	205683	101755	126179	100015	119690	195183	90283.6	96299.9	158567	152704	117032	154622	90199.2	-	HMDB0011177	7020642	7669-65-0	74750	-	-
MEDP2584	Phe-Thr	Amino acid and Its metabolites	Small Peptide	267.1	266.126	[M+H]+	C13H18N2O4	35077.6	16960.7	18222.4	25939.5	20132.6	15137.8	29910.2	36552.1	47190.5	31778.3	34470.1	33581.3	37025	66352.3	10410.3	13565.7	35445.5	23062.2	34895.6	21718.2	18141.9	-	HMDB0029005	10445608	51352-44-4	-	-	-
MEDP2058	Phenethylamine	Alcohol and amines	Amines	122.1	121.089	[M+H]+	C8H11N	205956	215533	290688	187277	237234	294562	224107	185894	178309	160072	216147	172294	191574	161956	182450	209226	277937	222189	165886	209859	243715	C05332	HMDB0012275	1001	64-04-0	18397	-	ko00360,ko01100
MEDN1050	Phenyl acetate	Benzene and substituted derivatives	Benzene and substituted derivatives	135	136.052	[M-H]-	C8H8O2	121619	140073	79985.5	135372	128582	190119	156442	151840	91847.8	82076.4	138586	203769	133784	146996	144162	129013	158034	154962	170029	79527.7	165757	C00548	HMDB0040733	31229	122-79-2	8082	-	-
MEDN0338	Phenyllactate(Pla)	Organic acid And Its derivatives	Organic acid And Its derivatives	165.1	166.063	[M-H]-	C9H10O3	17786.6	5110.43	12433.5	4082.48	16740	5275.8	8125.14	8618.84	17271.7	10339	9342.12	7601.4	5363.97	21744.5	10172	26477.3	24911.4	39184.7	8925.5	11530.3	15340.6	C01479	HMDB0000779	3848	828-01-3	25998	5745	-
MEDN1692	Phosphatidylethanolamine lyso alkenyl 18:2	GP	LPE	460.3	461.291	[M-H]-	C23H44NO6P	107706	109463	138395	112225	135470	136789	110810	108193	141519	113209	94715.4	107980	108013	106405	107288	100772	102937	107735	124803	127783	99631.3	-	-	-	-	-	-	-
MEDN1005	Phosphoenolpyruvate	Organic acid And Its derivatives	Phosphoric acids	167	167.982	[M-H]-	C3H5O6P	1.53397e+06	1.67652e+06	1.65264e+06	1.74887e+06	1.49664e+06	1.11845e+06	1.67836e+06	1.60493e+06	1.49822e+06	1.21807e+06	1.2264e+06	1.1012e+06	1.35896e+06	1.49141e+06	1.6688e+06	734020	1.25713e+06	1.15252e+06	1.63387e+06	1.10288e+06	1.38907e+06	C00074	HMDB0000263	1005	138-08-9	-	-	ko00010,ko00020,ko00400,ko00440,ko00620,ko01100,ko01200,ko01230,ko01240,ko04922,ko04964,ko05230
MEDN1567	Phosphonoacetic acid	Organic acid And Its derivatives	Phosphoric acids	138.6	139.987	[M-H]-	C2H5O5P	5.71084e+06	9.66652e+06	2.77248e+06	5.69756e+06	6.206e+06	5.63471e+06	7.66018e+06	5.98647e+06	6.70608e+06	5.84875e+06	3.64316e+06	7.50609e+06	4.71671e+06	5.96703e+06	6.75438e+06	5.70125e+06	3.96662e+06	5.51323e+06	9.49678e+06	7.22888e+06	7.56071e+06	C05682	HMDB0004110	546	4408-78-0	15732	7018	ko00440,ko01100
MEDP2521	Piperazine	Heterocyclic compounds	Heterocyclic compounds	87.1	86.0838	[M+H]+	C4H10N2	939422	761331	530605	880204	873256	821311	560330	534818	648443	727976	832678	1.0374e+06	643039	707005	454518	524945	1.00998e+06	990563	681859	1.04151e+06	831136	C07973	-	4837	110-85-0	-	-	-
MEDN1722	Piperic acid	Organic acid And Its derivatives	Organic acid And Its derivatives	165	166.027	[M-H]-	C8H6O4	615209	242357	254463	383790	342608	451238	794264	529491	348730	458080	319869	314906	292875	356711	578596	364594	466360	558593	648855	595209	621097	C04599	HMDB0032613	7196	94-53-1	-	-	ko05012,ko05022
MEDP0395	Piperidine acid	Organic acid And Its derivatives	Organic acid And Its derivatives	130	129.079	[M+H]+	C6H11NO2	2.25491e+07	4.0032e+07	1.834e+07	6.2119e+07	3.39137e+07	8.69761e+07	6.43878e+07	4.88968e+07	2.81774e+07	3.52657e+07	3.40574e+07	1.9477e+07	2.09896e+07	9.73376e+07	7.94819e+07	2.26424e+07	1.46595e+07	7.39899e+07	4.19937e+07	4.63885e+07	3.41144e+07	C00408	HMDB0005960	439227	3105-95-1	41582	-	ko00310,ko01100
MEDP1304	Piperidone	Heterocyclic compounds	Heterocyclic compounds	170.1	169.11	[M+H]+	C9H15NO2	166063	133061	136954	88461.3	201247	126291	253788	121603	106989	220158	95413.6	163843	171062	129552	121686	192831	141525	192642	104711	92134.6	84531.7	C17730	-	6465	77-03-2	-	-	-
MEDN0622	Porphobilinogen	Organic acid And Its derivatives	Organic acid And Its derivatives	225.1	226.095	[M-H]-	C10H14N2O4	873281	388146	442093	413976	730535	550718	1.07481e+06	575272	481659	407838	567140	461167	565867	641244	737671	509769	594443	643032	790015	1.0635e+06	908914	C00931	HMDB0000245	1021	487-90-1	-	-	ko00860,ko01100,ko01240
MEDP1298	Pregnanetriol	Alcohol and amines	Alcohols	337.3	336.266	[M+H]+	C21H36O3	247308	126059	144369	187933	161625	249459	230944	197226	255448	146800	147379	147386	164109	273666	227422	227365	156130	175255	219303	224079	237656	C14680	-	101967	1098-45-9	-	-	-
MEDP2357	Pro-Ala	Amino acid and Its metabolites	Small Peptide	187.1	186.1	[M+H]+	C8H14N2O3	959770	839594	133575	618120	529470	790552	640585	892325	218557	9	646985	387066	723461	534062	1.23313e+06	755117	602945	864254	697829	827235	720945	-	-	6347578	6422-36-2	-	-	-
MEDN2112	Pro-Asn	Amino acid and Its metabolites	Small Peptide	228.1	229.107	[M-H]-	C9H15N3O4	38786.9	30508.7	28900.9	21308	20019.1	41359.2	29791.8	30489.7	14846.7	13698.3	23306.4	57326.7	28819.1	39355.3	39363.8	31515.2	38231.9	31612.5	30236.6	41351.4	32310.1	-	-	7408193	107856-82-6	-	-	-
MEDP2556	Pro-Asp	Amino acid and Its metabolites	Small Peptide	231.1	230.09	[M+H]+	C9H14N2O5	240852	732792	1.09954e+06	216184	700115	735690	989798	512788	977607	693239	1.35673e+06	1.13457e+06	566335	780710	662597	206133	993070	722091	1.09828e+06	1.0552e+06	1.31684e+06	-	-	7079450	85227-98-1	-	-	-
MEDP2358	Pro-Glu	Amino acid and Its metabolites	Small Peptide	245.1	244.106	[M+H]+	C10H16N2O5	2.66742e+06	1.32859e+06	1.05139e+06	888953	1.09518e+06	2.16374e+06	4.86512e+06	2.62446e+06	2.08959e+06	2.11398e+06	1.28623e+06	992475	1.67704e+06	2.07793e+06	1.86939e+06	485915	1.60364e+06	3.09954e+06	3.06975e+06	3.31135e+06	1.37487e+06	-	-	194260	67644-00-2	-	-	-
MEDN1559	Pro-Gly	Amino acid and Its metabolites	Small Peptide	171.1	172.085	[M-H]-	C7H12N2O3	256807	218766	212618	158092	240562	195128	245032	202701	199658	183819	188528	199061	309401	256525	179761	227873	210898	243590	233337	230414	229246	-	HMDB0011178	6426709	2578-57-6	61695	-	-
MEDP2425	Pro-Leu	Amino acid and Its metabolites	Small Peptide	229.2	228.147	[M+H]+	C11H20N2O3	189635	102371	111732	95176.9	222798	135659	145702	244727	251265	169498	208458	136084	179426	268858	85123.7	146468	200739	233689	178687	196544	189931	-	-	444109	52899-07-7	-	-	-
MEDP2339	Pro-Ser	Amino acid and Its metabolites	Small Peptide	203.1	202.095	[M+H]+	C8H14N2O4	965072	399984	669391	442670	535211	440929	409557	1.37263e+06	401342	362820	316944	631122	537843	346194	749977	891489	549207	398435	471573	365050	725283	-	-	7408258	71835-80-8	-	-	-
MEDP2426	Proline-Hydroxyproline	Amino acid and Its metabolites	Small Peptide	229.1	228.11	[M+H]+	C10H16N2O4	167965	76488.9	89343.7	74061.7	168141	276850	170498	163002	311958	162795	152943	131112	232789	231074	161342	132423	255577	290852	171065	163095	171765	-	HMDB0006695	3952518	18684-24-7	74767	-	-
MEDN0745	Propylparaben	Benzene and substituted derivatives	Phenolic acids	179.1	180.079	[M-H]-	C10H12O3	12305	15832.5	14386.6	8807.27	12590.5	16272.7	26211.2	19985.2	14662.7	9027.25	14818.6	14062.5	11418.6	7241.76	11129.4	16134.7	15623.7	18141	16208.4	12626	19609.1	D01422	HMDB0032574	7175	94-13-3	32063	-	-
MEDP0174	Purine	Nucleotide And Its metabolites	Nucleotide And Its metabolites	121	120.044	[M+H]+	C5H4N4	1.27626e+06	1.01592e+06	1.25965e+06	916045	1.48667e+06	1.22385e+06	1.39618e+06	1.12059e+06	1.52621e+06	1.20699e+06	974699	1.06434e+06	1.59229e+06	1.4268e+06	1.26533e+06	1.06555e+06	1.36599e+06	1.51057e+06	1.33102e+06	1.27906e+06	902255	C15587	HMDB0001366	1044	120-73-0	17258	6193	-
MEDN2096	Pyrazine-2-carboxylic acid	Organic acid And Its derivatives	Organic acid And Its derivatives	123	124.028	[M-H]-	C5H4N2O2	685964	728949	823437	869418	834117	728454	896628	598886	713149	819185	597795	894293	761371	782229	691019	649729	699799	562778	687992	717096	748708	C19915	HMDB0059734	1047	98-97-5	71311	-	-
MEDP1694	Pyridine	Heterocyclic compounds	Pteridines and derivatives	80	79.0422	[M+H]+	C5H5N	1.5799e+06	2.21986e+06	2.65805e+06	2.15294e+06	1.01956e+06	2.11621e+06	1.65118e+06	2.55653e+06	924834	1.36276e+06	829210	2.06392e+06	1.3284e+06	828993	1.73096e+06	1.95779e+06	944626	772391	2.59409e+06	2.12955e+06	2.49018e+06	-	-	-	-	-	-	-
MEDP0898	Pyridoxal	Heterocyclic compounds	Pteridines and derivatives	168.3	167.058	[M+H]+	C8H9NO3	1.11813e+06	1.20621e+06	1.43093e+06	947054	1.36344e+06	903496	1.38374e+06	1.11141e+06	1.30359e+06	1.47358e+06	1.38947e+06	1.33396e+06	934217	1.40256e+06	1.4982e+06	1.06202e+06	1.05864e+06	1.41293e+06	1.16733e+06	1.4899e+06	956915	C00250	HMDB0001545	1050	66-72-8	17310	6312	ko00750,ko01100,ko01240,ko04977
MEDN0195	Pyridoxal 5'-Phosphate	Heterocyclic compounds	Pteridines and derivatives	246	247.025	[M-H]-	C8H10NO6P	562283	246983	450602	272581	500023	454002	444860	581532	811861	432130	586999	479035	639135	754941	576571	630119	740586	929636	460107	520993	765181	C00018	HMDB0001491	1051	54-47-7	18405	6275	ko00730,ko00750,ko01100,ko01240,ko04977
MEDN0448	Pyridoxine 5'-Phosphate	CoEnzyme and vitamins	CoEnzyme and vitamins	248	249.04	[M-H]-	C8H12NO6P	1.93616e+06	1.71585e+06	1.33811e+06	1.43054e+06	1.26738e+06	932826	714677	426601	652093	1.79709e+06	1.54754e+06	872885	1.24051e+06	510654	969866	825755	1.60533e+06	1.31296e+06	2.23858e+06	741761	1.54221e+06	C00627	HMDB0001319	1055	447-05-2	28803	6156	ko00750,ko01100,ko01240
MEDP0175	Pyrimidine	Nucleotide And Its metabolites	Nucleotide And Its metabolites	81.2	80.0374	[M+H]+	C4H4N2	142452	96067.5	86824.5	181548	106086	188957	245834	202700	153134	142415	158637	166475	129929	217395	83279.8	177339	156587	240838	201501	193264	124216	C00396	HMDB0003361	9260	289-95-2	16898	-	-
MEDN1966	Pyrimidine-4-carboxylic acid sodium salt	Heterocyclic compounds	Heterocyclic compounds	123	124.1	[M-H]-	C5H4N2O2	635097	655528	692199	631875	716989	801717	766274	549124	685489	606418	788346	996904	675037	796401	543365	648866	800302	573656	668838	756876	580212	-	-	24820426	819850-18-5	-	-	-
MEDN1959	Pyroglutamic acid	Amino acid and Its metabolites	Amino acids	128	129.043	[M-H]-	C5H7NO3	2.78163e+06	2.26641e+06	3.41067e+06	2.98882e+06	2.81257e+06	3.24635e+06	2.78488e+06	3.91473e+06	2.71632e+06	2.31586e+06	2.12431e+06	1.55183e+06	2.47752e+06	4.05002e+06	3.93972e+06	2.17053e+06	2.66581e+06	4.1929e+06	2.49865e+06	2.74794e+06	2.69371e+06	C01879	HMDB0000267	7405	98-79-3	-	-	ko00480,ko01100
MEDN0659	Pyrophosphate	Organic acid And Its derivatives	Phosphoric acids	176.9	177.943	[M-H]-	H4O7P2	2.6427e+07	2.10324e+07	3.21446e+07	2.78551e+07	2.45544e+07	3.41361e+07	3.50703e+07	2.73963e+07	2.54159e+07	4.26854e+07	3.48948e+07	4.1497e+07	3.40519e+07	2.58144e+07	3.6997e+07	3.66024e+07	2.89042e+07	2.92126e+07	4.06515e+07	3.04451e+07	3.63852e+07	C00013	HMDB0000250	644102	2466-09-3	-	-	ko00190,ko05012,ko05022
MEDN0097	P–Hydroxyphenyl Acetic Acid	Benzene and substituted derivatives	Phenolic acids	151	152.047	[M-H]-	C8H8O3	41185.7	32282	59741.7	33237.4	33750.8	56617.8	41252.2	39576.6	25159.6	24868	21881.6	26005.4	58520.8	43949.1	26601.4	32779.9	61751.9	50961.2	38063.4	36031.6	38533.3	C00642	HMDB0000020	127	156-38-7	18101	130	ko00350,ko00360,ko01100
MEDN0321	Quinic acid	Organic acid And Its derivatives	Organic acid And Its derivatives	191.1	192.063	[M-H]-	C7H12O6	1.13208e+07	3.65426e+06	7.77216e+06	575760	1.05537e+07	6.63163e+06	1.93101e+07	1.63186e+07	6.6784e+06	4.68391e+06	1.55663e+07	7.72238e+06	8.19381e+06	1.81676e+07	1.19526e+07	4.24305e+06	1.05224e+07	2.19887e+07	6.48002e+06	9.01412e+06	1.31938e+07	C00296	HMDB0003072	6508	77-95-2	17521	3329	ko00400,ko01100
MEDP2643	Quinmerac	Benzene and substituted derivatives	Benzene and substituted derivatives	222	221.024	[M+H]+	C11H8ClNO2	3.54715e+06	3.29657e+06	3.54726e+06	3.35332e+06	3.34465e+06	3.14378e+06	3.38321e+06	3.52063e+06	3.66469e+06	3.5023e+06	3.32147e+06	3.82029e+06	3.40088e+06	3.34185e+06	3.37715e+06	3.13599e+06	3.58684e+06	3.11761e+06	3.55235e+06	3.73412e+06	3.49481e+06	C18891	-	91749	90717-03-6	-	-	-
MEDN0236	Raffinose	Carbohydrates and Its metabolites	Sugars	503.2	504.169	[M-H]-	C18H32O16	380322	325260	262944	274425	349511	364390	481671	454284	363784	594729	274122	240010	438233	255795	277856	311366	396557	330370	365959	362030	393030	C00492	HMDB0003213	10542	512-69-6	16634	-	ko00052,ko01100,ko02010
MEDP2534	Raphanusamic acid	Organic acid And Its derivatives	Organic acid And Its derivatives	164	162.976	[M+H]+	C4H5NO2S2	197542	296214	294890	359477	468298	274214	306425	349452	174745	238501	429990	287640	305018	282490	226693	383986	399796	395605	356418	211321	455292	-	HMDB0041280	3035791	98169-56-3	-	-	-
MEDP0221	Ribitol	Carbohydrates and Its metabolites	Sugar alcohols	153	152.069	[M+H]+	C5H12O5	215819	161913	170516	241534	245847	386333	177272	346561	322971	313784	255710	237120	173076	449419	293799	333391	228785	310244	199736	260675	285357	C00474	HMDB0000508	6912	488-81-3	15963	316	ko00040,ko00740,ko01100
MEDP0250	Riboflavin	CoEnzyme and vitamins	CoEnzyme and vitamins	377	376.138	[M+H]+	C17H20N4O6	65072.9	36011.9	73729.3	42277.4	84812.4	59008.9	50156.1	89136.9	75111.8	40024.7	46155.9	54188.9	77686.2	117847	69489.7	48463.5	50773.6	72256.1	41406.7	88885.4	65510.6	C00255	HMDB0000244	493570	83-88-5	-	-	ko00740,ko01100,ko01240,ko02010,ko04977
MEDN0498	Ribulose-5-Phosphate	Carbohydrates and Its metabolites	Phosphate sugars	229	230.019	[M-H]-	C5H11O8P	1.75897e+07	7.71778e+06	2.9853e+06	7.46825e+06	9.00822e+06	1.05566e+07	2.09938e+07	1.4953e+07	9.69369e+06	1.62484e+07	1.4155e+07	1.66377e+07	1.22579e+07	7.39325e+06	7.9522e+06	2.22729e+07	1.08358e+07	1.60768e+07	1.10929e+07	1.18414e+07	9.57625e+06	C00117	HMDB0000618	439184	4300-28-1	17363	-	ko00030,ko00230,ko00440,ko00750,ko01100,ko01200,ko01230,ko01240,ko04918
MEDP1963	S-(Methyl)glutathione	Amino acid and Its metabolites	Amino acid derivatives	322.1	321.099	[M+H]+	C11H19N3O6S	304236	298512	374046	149377	263493	242492	178442	40853.5	128655	130588	184816	73425.4	173697	211496	209571	180189	194616	195615	459230	255830	229514	C11347	-	115260	2922-56-7	-	-	-
MEDP1280	S-Adenosyl-L-Methionine	Amino acid and Its metabolites	Amino acid derivatives	399.1	398.137	[M+H]+	C15H22N6O5S	9	4.07229e+06	5.31166e+06	3.16161e+06	4.80696e+06	3.15112e+06	4.57269e+06	9	1.04842e+07	4.27307e+06	4.80036e+06	3.1381e+06	6.04821e+06	6.1413e+06	663810	2.89414e+06	5.96438e+06	7.14232e+06	5.69898e+06	5.32972e+06	2.84722e+06	C00019	HMDB0001185	9865603	17176-17-9	15414	6064	ko00261,ko00270,ko00330,ko01100,ko01230,ko01240,ko04122,ko05208
MEDN1927	S-Methyl-L-Cysteine-S-oxide	Amino acid and Its metabolites	Amino acid derivatives	150	151.03	[M-H]-	C4H9NO3S	12963.3	7163.48	19438.8	22133.9	51631.7	19581.5	10732	8412.42	21418.8	12314.7	17223.2	15037.8	20225.8	20364.8	3675.74	13232.1	20366.2	25597.6	11115.2	16750.3	17682.5	D87103	-	182092	6853-87-8	-	-	-
MEDP0082	S-Sulfo-L-Cysteine	Amino acid and Its metabolites	Amino acid derivatives	202.2	200.977	[M+H]+	C3H7NO5S2	59398.4	36655	31791	44358.9	40884	116638	27038.2	41815.3	31545.5	76153.8	20690.5	40795.8	40273	24310	32154	10647.3	25296.9	41789.8	64602.6	32610.2	52028.8	C05824	HMDB0000731	115015	1637-71-4	27891	-	ko00270,ko01100,ko01230
MEDP2267	S-methyl-L-thiocitrulline	Amino acid and Its metabolites	Amino acid derivatives	206.1	205.088	[M+H]+	C7H15N3O2S	2.41223e+06	2.18223e+06	2.48267e+06	2.37906e+06	2.53567e+06	1.76515e+06	2.01437e+06	2.74176e+06	2.22718e+06	2.62781e+06	2.07507e+06	2.42401e+06	2.13983e+06	2.15191e+06	1.73906e+06	2.31234e+06	2.25168e+06	1.8475e+06	2.55403e+06	2.13262e+06	2.25047e+06	-	-	2733508	209589-59-3	-	-	-
MEDP1488	SDMA	Organic acid And Its derivatives	Organic acid And Its derivatives	203	202.143	[M+H]+	C8H18N4O2	530964	534809	1.29246e+06	592467	976821	409892	986860	889796	791444	786187	1.06518e+06	973134	907079	644942	630236	842687	1.25682e+06	2.05936e+06	1.24469e+06	860830	459724	-	HMDB0003334	169148	30344-00-4	25682	6891	-
MEDP1032	Salicylaldehyde	Benzene and substituted derivatives	Benzene and substituted derivatives	105	122.037	[M-H2O+H]+	C7H6O2	7.41457e+06	4.93392e+06	5.22078e+06	4.44174e+06	6.13952e+06	5.37573e+06	6.68151e+06	6.61768e+06	6.12664e+06	4.78622e+06	5.14695e+06	4.75274e+06	5.53397e+06	4.57352e+06	4.21726e+06	4.34885e+06	5.33001e+06	4.83139e+06	5.84835e+06	5.34346e+06	6.02668e+06	C06202	HMDB0034170	6998	90-02-8	16008	-	ko01100
MEDP0404	Sarcosine	Amino acid and Its metabolites	Amino acids	90	89.048	[M+H]+	C3H7NO2	775881	748030	625275	663148	1.03907e+06	688347	640991	607086	680817	1.10438e+06	712249	610320	603938	661999	711154	1.01241e+06	837317	702352	729568	749232	632832	C00213	HMDB0000271	1088	107-97-1	15611	51	ko00260,ko00330,ko01100
MEDN0342	Sebacate	Organic acid And Its derivatives	Organic acid And Its derivatives	201.1	202.121	[M-H]-	C10H18O4	120394	106356	113398	104122	113735	107641	149592	124318	112638	99368.1	124863	122895	132275	122348	123147	89579	126154	149005	93755.7	124548	128690	C08277	HMDB0000792	5192	111-20-6	41865	4240	-
MEDP2488	Securinine	Amino acid and Its metabolites	Amino acid and Its metabolites	240.1	217.11	[M+H]+	C13H15NO2	745012	1.30805e+06	755893	2.34835e+06	924030	704031	1.53727e+06	884315	862707	1.24447e+06	706124	800142	1.01713e+06	756360	695727	733040	902384	1.30075e+06	831556	919630	1.01609e+06	C10614	-	442872	5610-40-2	-	-	-
MEDP2493	Ser-Arg	Amino acid and Its metabolites	Small Peptide	262.2	261.143	[M+H]+	C9H19N5O4	45941.9	54195.8	129614	87254.3	110158	61982	45321	63909.5	106852	65247.1	55018.1	80066.5	60505	104360	113901	77362.3	92814.2	50635.4	75813.3	79024	61771.7	-	-	9856515	-	-	-	-
MEDP2560	Ser-Lys	Amino acid and Its metabolites	Small Peptide	234.1	233.137	[M+H]+	C9H19N3O4	563437	472228	427221	544733	484670	696382	452974	537832	534712	598822	494388	445382	378609	520420	524940	473804	446863	449011	668179	499919	488033	-	HMDB0029044	16122513	22677-61-8	-	-	-
MEDN0343	Shikimic Acid	Organic acid And Its derivatives	Organic acid And Its derivatives	173	174.053	[M-H]-	C7H10O5	252731	72882.8	279369	79984.1	97034.1	72327.5	241785	190893	485682	195176	120422	109133	68240.7	978719	104588	90229.4	110308	103203	159509	199390	204967	C00493	HMDB0003070	8742	138-59-0	16119	338	ko00400,ko01100,ko01230,ko01240
MEDP1356	Shinorine	Amino acid and Its metabolites	Amino acid derivatives	333.1	332.122	[M+H]+	C13H20N2O8	294670	440191	368553	535765	411318	352371	374883	399063	324822	432105	321305	359594	314657	227877	383166	353935	235471	202751	440978	364701	284120	-	HMDB0039002	10471931	73112-73-9	-	-	-
MEDP0442	Sn-Glycero-3-Phosphocholine	Tryptamines,Cholines,Pigments	Cholines	258.2	257.103	[M+H]+	C8H20NO6P	1.6538e+07	2.04809e+07	8.31644e+06	2.12749e+07	1.08149e+07	6.71669e+07	2.77629e+07	1.45294e+07	1.70606e+07	2.57391e+07	1.99888e+07	1.61742e+07	1.09568e+07	6.53388e+07	5.65968e+07	1.66897e+07	1.82638e+07	5.91363e+07	2.58525e+07	3.22534e+07	3.70104e+07	C00670	HMDB0000086	71920	28319-77-9	16870	370	ko00564,ko00565,ko05231
MEDN1475	Sorbitol 6-phosphate	Carbohydrates and Its metabolites	Phosphate sugars	523.1	262.045	[2M-H]-	C6H15O9P	17246.4	21348.3	29763.5	28510.8	43720.2	21894.7	24063.6	14483.7	28356	12261.2	28219.1	22071.5	25531	20481.8	29256.5	40412.3	22715.3	39176.7	14322.6	30201.7	18951.9	C01096	HMDB0005831	152306	20479-58-7	743019	-	ko00051,ko01100
MEDP0601	Spermidine	Alcohol and amines	Polyamines	146.2	145.158	[M+H]+	C7H19N3	305306	286140	377088	387884	277794	464860	240548	290739	226469	243716	244443	214138	326098	289806	462875	205655	326181	284282	320727	314955	237419	C00315	HMDB0001257	1102	124-20-9	16610	254	ko00330,ko00410,ko00480,ko01100,ko02010,ko04976
MEDP1051	Sphingosine	SL	SM	300.3	299.282	[M+H]+	C18H37NO2	16070	15886.1	268061	156795	149492	308869	16609.7	14695.4	22848.5	10901.5	257004	25288.7	25548.7	36545.9	306581	298362	21208	25716.4	258141	262898	259880	C00319	HMDB0000252	5280335	123-78-4	16393	392	ko00600,ko01100,ko04071,ko04210,ko04217
MEDN1083	Sphingosine 1-phosphate	SL	SM	378.2	379.249	[M-H]-	C18H38NO5P	64845.7	24618.6	66167.7	46781.3	79966.6	44864.6	75829.8	69606.4	59305.8	71384.1	121308	51729.5	52100.3	53686.7	45455.5	19220	75969.8	100131	59631.8	56150.4	62955.3	C06124	HMDB0000277	5283560	26993-30-6	37550	5272	ko00600,ko01100,ko04020,ko04071,ko04072,ko04080,ko04371,ko04666,ko05152
MEDP1802	Stachydrine	Organic acid And Its derivatives	Organic acid And Its derivatives	144.1	143.095	[M+H]+	C7H13NO2	7.51913e+06	958360	9.56966e+06	9	8.31088e+06	1.26941e+07	7.20913e+06	7.66729e+06	8.30112e+06	9	6.77607e+06	6.14061e+06	6.65622e+06	1.1175e+07	1.02361e+07	5.74072e+06	6.58933e+06	1.20978e+07	8.79282e+06	7.66129e+06	9.68918e+06	C10172	HMDB0004827	115244	471-87-4	35280	7089	-
MEDP2294	Steviol (Hydroxydehydrostevic acid)	Organic acid And Its derivatives	Organic acid And Its derivatives	319.2	318.219	[M+H]+	C20H30O3	14444.8	9422.74	130281	8230.58	192102	1533.31	4564.58	4795.19	172371	8383.19	6680.59	11035.3	8621.01	3311.56	11564.8	6450.4	22319.6	16589.5	34372.7	52986.6	38183.8	C20212	-	452967	471-80-7	-	-	-
MEDN0344	Subericacid	Organic acid And Its derivatives	Organic acid And Its derivatives	173.1	174.089	[M-H]-	C8H14O4	169689	226108	222104	205132	213956	234487	296012	242592	213150	241033	232611	265007	260868	258523	223397	216751	238637	277051	215482	205027	221391	C08278	HMDB0000893	10457	505-48-6	9300	4243	-
MEDN0201	Succinic Acid	Organic acid And Its derivatives	Organic acid And Its derivatives	117	118.027	[M-H]-	C4H6O4	1.54022e+08	5.14802e+07	1.7404e+08	6.74492e+07	1.38997e+08	1.48265e+08	1.54065e+08	1.72156e+08	1.13704e+08	6.75703e+07	9.39968e+07	8.92451e+07	1.35681e+08	1.46034e+08	1.0714e+08	1.05847e+08	1.33401e+08	1.39057e+08	1.37802e+08	1.1353e+08	1.41438e+08	C00042	HMDB0000254	1110	110-15-6	-	-	ko00020,ko00190,ko00250,ko00310,ko00350,ko00360,ko00620,ko00630,ko00640,ko00650,ko00760,ko00920,ko01100,ko01200,ko04024,ko04727,ko04922,ko05230
MEDN0651	Succinic anhydride	Organic acid And Its derivatives	Organic acid And Its derivatives	99	100.016	[M-H]-	C4H4O3	3.47956e+06	4.7695e+06	4.79827e+06	6.14307e+06	4.91221e+06	4.0226e+06	4.13985e+06	5.46519e+06	5.17164e+06	4.10235e+06	4.30517e+06	4.36541e+06	4.80284e+06	6.20397e+06	5.96556e+06	7.61815e+06	4.92181e+06	4.1451e+06	4.15829e+06	3.27079e+06	4.76764e+06	C19524	HMDB0032523	7922	108-30-5	36595	-	-
MEDN1951	Sulfoacetic acid	Organic acid And Its derivatives	Organic acid And Its derivatives	139	139.978	[M-H]-	C2H4O5S	172294	296546	192786	260217	119917	186559	609172	166335	190419	270233	259653	179195	256948	200303	234273	182879	284028	202231	219920	184116	275604	-	-	31257	123-43-3	-	-	-
MEDP1803	Synephrine	Benzene and substituted derivatives	Phenolic acids	168.1	167.095	[M+H]+	C9H13NO2	1.42623e+06	2.1157e+06	1.90792e+06	2.38635e+06	1.71162e+06	1.38649e+06	1.79771e+06	1.71235e+06	1.33982e+06	2.0737e+06	1.70061e+06	1.83715e+06	1.89404e+06	1.65882e+06	1.73726e+06	2.58892e+06	1.63025e+06	1.10618e+06	2.02046e+06	1.76832e+06	1.56961e+06	C04548	HMDB0004826	7172	94-07-5	29081	7088	-
MEDN0086	Terephthalic Acid	Benzene and substituted derivatives	Phenolic acids	165	166.027	[M-H]-	C8H6O4	281940	83737.5	62270.5	314928	84711.7	178095	235841	422232	57003.1	151112	234761	365473	135468	209592	86297.4	90092.9	88385.4	160521	164088	84603.3	180613	C06337	HMDB0002428	7489	100-21-0	15702	6676	ko01100
MEDN0604	Tetradecanedioic acid	FA	FFA	257.2	258.183	[M-H]-	C14H26O4	43653.2	50340.1	43222.9	45750	43800.4	41507.8	58745.5	47537.9	36571.3	36745.5	36703.5	33879	36618.3	40838	33262.9	30920.2	41779.9	42246	42518.7	40280.1	34698	C11002	HMDB0000872	13185	821-38-5	76308	5833	-
MEDN1719	Tetradecyl phosphonic acid	Organic acid And Its derivatives	Organic acid And Its derivatives	277.2	278.201	[M-H]-	C14H31O3P	4196.4	3865.86	8412.93	6261.42	6385.97	6760.93	7929.44	7097.88	7434.97	4105.34	6537.41	6442.85	4009.12	4017.79	6367.59	6463.15	7215.04	3566.02	6550.32	6659.21	6565.23	-	-	78401	4671-75-4	-	-	-
MEDP2436	Tetraethylene-glycol	Alcohol and amines	Alcohols	195.1	194.115	[M+H]+	C8H18O5	707715	173838	182948	150824	134580	77112.3	601591	207107	154526	1.02786e+06	109513	128605	257874	132813	144629	151400	167971	137624	423731	373668	531206	-	HMDB0094708	8200	112-60-7	44920	-	-
MEDN1054	Tetranor-12(R)-HETE	FA	Oxidized lipids	265.2	266.188	[M-H]-	C16H26O3	4.07536e+06	6.11356e+06	4.78853e+06	1.14786e+07	4.32951e+06	4.45069e+06	8.24445e+06	4.6371e+06	3.8968e+06	5.71466e+06	4.55374e+06	5.26588e+06	5.57315e+06	4.88762e+06	5.31308e+06	5.32899e+06	5.39517e+06	7.64352e+06	4.88111e+06	5.21566e+06	4.93997e+06	-	-	90469827	135271-51-1	-	-	-
MEDN0430	Thiamine Triphosphate	CoEnzyme and vitamins	CoEnzyme and vitamins	503	504.004	[M-H]-	C12H19N4O10P3S	3340.94	3109.83	3465.08	3062.2	2982.52	2925.94	2785.99	2655.07	2370.71	2351.34	2428.39	2475.81	2570.59	1868.98	2255.75	2228.17	2216.03	2330.21	3157.96	2656.95	2329.31	C03028	HMDB0001512	511	3475-65-8	9534	3586	ko00730,ko01100
MEDP0882	Thiamine-Monophosphate	Heterocyclic compounds	Heterocyclic compounds	345	345.079	[M]+	C12H18N4O4PS	8001.85	70734.8	45757.3	6407.72	29873.5	23539	33531.8	11807.5	20534.4	61434.7	61958.9	31364	73602.2	41364.9	24458.2	32999.3	44150.4	72020.3	65530	76821.5	36296.3	C01081	HMDB0002666	3382778	273724-21-3	37574	3488	ko00730,ko01100,ko01240
MEDP0593	Thioguanine	Nucleotide And Its metabolites	Nucleotide And Its metabolites	168	167.027	[M+H]+	C5H5N5S	108630	72084.2	171947	157735	79116.7	278309	225920	45618.3	198328	192613	239103	59407.8	243486	222791	202275	201077	179250	309846	352249	269582	199133	C07648	HMDB0014496	2723601	154-42-7	9555	-	ko00983
MEDP2494	Thr-Arg	Amino acid and Its metabolites	Small Peptide	276.2	275.159	[M+H]+	C10H21N5O4	200514	298314	287280	211436	262187	214158	211297	166858	199007	214250	264037	203497	199885	263025	235654	258369	209861	216604	251930	250839	191875	-	-	7016110	13448-26-5	-	-	-
MEDP2340	Thr-Asp	Amino acid and Its metabolites	Small Peptide	235.1	234.085	[M+H]+	C8H14N2O6	57822	64694.3	42458.3	9	73818.3	26966.8	19960.6	25469.3	42815.7	28091.9	46750.3	53886	80025.1	59340.2	27697.5	37473.6	30003.4	77033.6	62355.4	43704	78992.3	-	-	3280446	108320-97-4	-	-	-
MEDP2351	Thr-Glu	Amino acid and Its metabolites	Small Peptide	249.1	248.101	[M+H]+	C9H16N2O6	108120	99692.6	122170	81282.3	132275	98726.6	107038	181702	101829	94450.5	73985.3	190881	108498	94139.3	145548	163760	72616.1	73472	162879	116844	226008	-	-	7020163	54532-73-9	-	-	-
MEDP2496	Thr-His	Amino acid and Its metabolites	Small Peptide	257.1	256.117	[M+H]+	C10H16N4O4	51721.5	65981.9	62073.9	45685.4	54663.1	44267.5	51036.8	75351.6	80732.6	38429.3	124201	44241.9	68555.2	63753.9	69816.4	60384.4	60256.8	86917.7	77348.4	43792	87823.2	-	-	9943049	-	-	-	-
MEDP2416	Thr-Ile	Amino acid and Its metabolites	Small Peptide	233.1	232.14	[M+H]+	C10H20N2O4	68571.2	18190.3	64652.5	40486.5	38966.6	22753.8	30145.1	21405.7	95694.6	40133.7	44121.2	51764.1	63808	70306.8	32396.2	31568.5	51681.6	58112.4	54887.9	46093.8	44838.6	-	-	18218246	-	-	-	-
MEDP1912	Thr-Leu	Amino acid and Its metabolites	Small Peptide	233.1	232.142	[M+H]+	C10H20N2O4	68571.2	18190.3	64652.5	40486.5	38966.6	22753.8	30145.1	21405.7	95694.6	40133.7	44121.2	51764.1	63808	70306.8	32396.2	31568.5	51681.6	58112.4	54887.9	46093.8	44838.6	-	HMDB0029065	7021828	50299-12-2	-	-	-
MEDP1022	Thr-Phe	Amino acid and Its metabolites	Small Peptide	267.1	266.127	[M+H]+	C13H18N2O4	35077.6	16960.7	18222.4	25939.5	20132.6	15137.8	29910.2	36552.1	47190.5	31778.3	34470.1	33581.3	37025	66352.3	10410.3	13565.7	35445.5	23062.2	34895.6	21718.2	18141.9	-	HMDB0029068	4099799	16875-27-7	-	-	-
MEDP2552	Thr-Thr	Amino acid and Its metabolites	Small Peptide	221.1	220.106	[M+H]+	C8H16N2O5	21210.2	12144.8	20590.1	11771.8	21159.1	15955.5	22563.9	29525.2	17847.4	20775.5	6493.09	19504.5	15385.3	21874	3376.42	11164.1	4773.89	20158.9	8703.71	18556.8	9288.23	-	-	11321969	-	-	-	-
MEDP0083	Trans-4-Hydroxy-L-Proline	Amino acid and Its metabolites	Amino acid derivatives	132.1	131.058	[M+H]+	C5H9NO3	1.57586e+07	1.804e+07	1.90487e+07	2.05843e+07	2.98954e+07	3.01148e+07	3.86011e+07	1.96512e+07	2.34344e+07	2.15348e+07	1.66697e+07	1.9188e+07	1.9028e+07	2.84856e+07	2.74727e+07	1.08029e+07	2.92759e+07	2.03396e+07	2.97127e+07	2.99581e+07	2.6282e+07	C01157	HMDB0000725	5810	51-35-4	18095	257	ko00330,ko00470,ko01100,ko02010
MEDN1589	Traumatic acid	Organic acid And Its derivatives	Organic acid And Its derivatives	227.1	228.136	[M-H]-	C12H20O4	126155	128078	104948	129230	101696	107345	137161	113097	122252	123035	124697	151130	139965	146751	117725	120691	152696	120928	103780	117426	129750	C16308	HMDB0000933	5283028	6402-36-4	545687	5882	ko00592
MEDN1590	Tricarballylic acid	Organic acid And Its derivatives	Organic acid And Its derivatives	175	176.032	[M-H]-	C6H8O6	4.14678e+06	423958	551240	1.41218e+06	5.00928e+06	2.36573e+06	204213	126498	247353	164752	246138	199505	225267	145421	127986	106721	226758	201423	860715	749243	982905	C19806	HMDB0031193	14925	99-14-9	45969	-	-
MEDN1406	Tridecanedioic acid	FA	FFA	243.2	244.167	[M-H]-	C13H24O4	90768.2	98781.1	77370.9	100329	121206	83950.9	76432.5	88722.6	75497.1	70151.9	80543	85678.2	66033.7	86527.9	62779.3	89074.2	74039.6	87070.7	79688.7	83967.8	83368.3	-	-	10458	505-52-2	-	-	-
MEDP2332	Triethanolamine	Alcohol and amines	Alcohols	150.1	149.105	[M+H]+	C6H15NO3	995630	493249	752871	637229	794705	693818	604961	194773	538643	713267	520954	1.08728e+06	728996	672726	509195	693465	544436	602362	567019	541956	382870	C06771	HMDB0032538	7618	102-71-6	28621	-	ko00564
MEDP2066	Triethylenetetramine	Alcohol and amines	Polyamines	147.2	146.153	[M+H]+	C6H18N4	381536	539374	504586	484405	419689	1.78802e+06	394532	239805	256521	419969	514918	396839	514172	446046	518531	458164	389963	399307	448810	368675	380702	C07166	-	5565	112-24-3	-	-	-
MEDP0084	Trimethylamine-N-Oxide	Alcohol and amines	Amines	76	75.0684	[M+H]+	C3H9NO	2.25081e+06	1.29434e+06	1.80545e+06	2.0111e+06	1.69255e+06	1.79923e+06	1.9331e+06	1.6718e+06	1.63626e+06	2.63786e+06	1.60658e+06	1.62271e+06	1.97179e+06	1.4916e+06	230626	1.70292e+06	2.00445e+06	1.63974e+06	1.42517e+06	1.72347e+06	1.83264e+06	C01104	HMDB0000925	1145	1184-78-7	15724	5876	ko01100
MEDN1717	Tropine	Organic acid And Its derivatives	Organic acid And Its derivatives	165.1	166.063	[M-H]-	C9H10O3	17786.6	5110.43	12433.5	4082.48	16740	5275.8	8125.14	8618.84	17271.7	10339	9342.12	7601.4	5363.97	21744.5	10172	26477.3	24911.4	39184.7	8925.5	11530.3	15340.6	C01456	HMDB0062590	10726	529-64-6	30765	-	-
MEDN0209	Tryptamine	Tryptamines,Cholines,Pigments	Tryptamines	159.1	160.1	[M-H]-	C10H12N2	52990.1	35263.6	50407.3	39309.8	54219.9	59715.8	47450	64395.4	86156.1	73958.6	39573.4	40356.1	50256.1	75623.3	34643.5	39664.1	32514.3	39006.7	46078.2	43104.9	48977.4	C00398	HMDB0000303	1150	61-54-1	16765	-	ko00380,ko01100,ko04080
MEDP2575	Tyr-Ala	Amino acid and Its metabolites	Small Peptide	253.1	252.111	[M+H]+	C12H16N2O4	403769	330213	338684	289351	336367	360273	432341	378964	577208	372729	477302	430515	368453	348575	228054	289822	360235	107171	251234	368124	337091	-	-	5496455	730-08-5	-	-	-
MEDP2566	Tyr-Gly	Amino acid and Its metabolites	Small Peptide	239.1	238.095	[M+H]+	C11H14N2O4	103362	47920.8	124777	79854.5	99629.1	111400	145629	125032	221617	97532.8	97807.7	182192	145291	132099	61280.1	79715.4	141162	192876	122156	107707	160741	-	HMDB0029105	7021854	673-08-5	-	-	-
MEDP2430	Tyr-Pro	Amino acid and Its metabolites	Small Peptide	279.1	278.127	[M+H]+	C14H18N2O4	115628	37410.3	82899.3	76531.4	121537	78548.2	131811	107986	122632	81475.9	108436	98036.5	98888.4	102790	54841	99537	82973.2	80624.7	79776.5	94746.2	105749	-	-	9795637	51871-47-7	-	-	-
MEDP0085	Tyramine	Benzene and substituted derivatives	Benzene and substituted derivatives	138.1	137.084	[M+H]+	C8H11NO	278658	181007	62380.1	100127	127889	100238	109796	249904	84663.4	100549	74126.1	111695	77856.4	133428	129852	101555	136978	170767	142490	109023	76708.1	C00483	HMDB0000306	5610	51-67-2	15760	60	ko00350,ko01100,ko01240,ko04080,ko04974
MEDN1087	UDP-D-galactose	Carbohydrates and Its metabolites	Sugars	565	566.055	[M-H]-	C15H24N2O17P2	1.50423e+06	1.06302e+06	688404	808820	708686	917243	708540	1.66509e+06	1.77132e+06	1.68895e+06	1.05831e+06	1.24672e+06	1.93885e+06	2.63991e+06	2.19401e+06	2.15004e+06	1.05807e+06	1.02633e+06	1.03179e+06	694746	1.11123e+06	C00052	HMDB0000302	18068	2956-16-3	67119	5291	ko00052,ko00520,ko01100,ko01250
MEDN0538	UDP-glucose	Carbohydrates and Its metabolites	Sugars	565	566.055	[M-H]-	C15H24N2O17P2	1.50423e+06	1.06302e+06	688404	808820	708686	917243	708540	1.66509e+06	1.77132e+06	1.68895e+06	1.05831e+06	1.24672e+06	1.93885e+06	2.63991e+06	2.19401e+06	2.15004e+06	1.05807e+06	1.02633e+06	1.03179e+06	694746	1.11123e+06	C00029	HMDB0000286	5278	133-89-1	46229	-	ko00040,ko00052,ko00053,ko00500,ko00520,ko00524,ko00561,ko01100,ko01240,ko01250
MEDN0169	Uracil	Nucleotide And Its metabolites	Nucleotide And Its metabolites	111	112.027	[M-H]-	C4H4N2O2	4.3593e+06	4.52092e+06	2.91556e+06	4.46391e+06	3.22764e+06	3.81177e+06	3.26933e+06	5.21505e+06	4.07574e+06	5.81425e+06	3.34004e+06	3.26303e+06	5.67365e+06	2.12208e+06	4.28563e+06	4.12734e+06	4.45935e+06	4.24276e+06	4.44016e+06	2.99548e+06	4.23662e+06	C00106	HMDB0000300	1174	66-22-8	17568	258	ko00240,ko00410,ko00770,ko01100,ko01232
MEDP0086	Urea	Alcohol and amines	Amines	61	60.032	[M+H]+	CH4N2O	1.35204e+06	1.30186e+06	1.13793e+06	1.44625e+06	1.3615e+06	1.07878e+06	1.02296e+06	1.44056e+06	978843	909012	646416	1.36392e+06	1.3763e+06	975280	1.41751e+06	1.56875e+06	1.26558e+06	851660	807972	1.05049e+06	1.20643e+06	C00086	HMDB0000294	1176	57-13-6	16199	6	ko00220,ko00230,ko00240,ko00330,ko00780,ko01100,ko02010,ko05120
MEDN1306	Ureidosuccinic acid	Amino acid and Its metabolites	Amino acid derivatives	175	176.13	[M-H]-	C5H8N2O5	25530	13526.6	29189.9	32449.6	33238.6	53855.9	43636.9	24378.5	58170.2	43624.8	49757.8	13678.9	32916.7	20353.7	13492	31967.7	54669.4	49037.2	22148.6	24029.6	31970.1	C00438	HMDB0000828	93072	13184-27-5	15859	5791	ko00240,ko00250,ko01100,ko01240
MEDP0333	Uric acid	Organic acid And Its derivatives	Organic acid And Its derivatives	169	168.028	[M+H]+	C5H4N4O3	638464	825446	473322	665904	668310	317862	411838	517201	423829	791845	385679	656391	564806	518978	9	545571	422825	483147	625438	676202	509316	C00366	HMDB0000289	1175	69-93-2	17775	88	ko00230,ko01100,ko04976
MEDN0171	Uridine	Nucleotide And Its metabolites	Nucleotide And Its metabolites	243.1	244.07	[M-H]-	C9H12N2O6	251603	193631	158626	137796	178499	273723	217955	300299	156142	93662.3	136710	67371.9	158768	67435.4	236060	159088	169387	409033	230395	117433	175257	C00299	HMDB0000296	6029	58-96-8	16704	90	ko00240,ko01100,ko01232,ko02010
MEDN0419	Uridine 5-Monophosphate	Nucleotide And Its metabolites	Nucleotide And Its metabolites	323	324.036	[M-H]-	C9H13N2O9P	304954	200704	307598	234382	432089	335102	709165	324098	590198	276922	738237	307812	414664	403229	166519	186762	460210	358928	314921	407402	342549	C00105	HMDB0000288	6030	58-97-9	16695	-	ko00240,ko01100,ko01232,ko01240
MEDN0170	Uridine 5’-Diphosphate	Nucleotide And Its metabolites	Nucleotide And Its metabolites	403	404.002	[M-H]-	C9H14N2O12P2	426060	200654	608745	317105	741655	581356	627896	446399	777094	393351	656016	526527	1.04917e+06	780241	434124	734023	1.09326e+06	1.87967e+06	429767	554269	901595	C00015	HMDB0000295	6031	58-98-0	17659	-	ko00240,ko01100,ko01232,ko01240,ko04080
MEDN1678	Uridine 5′-diphosphoglucuronic acid	Nucleotide And Its metabolites	Nucleotide And Its metabolites	578.9	580.034	[M-H]-	C15H22N2O18P2	39338.5	7725.46	88952.9	8969.83	84275.5	67821.8	89129.1	130402	68463	68607.3	62879.9	62971.5	70850.9	219709	73312.8	103275	78144.6	157951	60532	74784	99157.9	C00167	HMDB0000935	17473	2616-64-0	17200	5884	ko00040,ko00053,ko00520,ko01100,ko01240,ko01250
MEDN1117	Uridine-5'-diphospho-N-acetylgalactosamine disodium salt	Nucleotide And Its metabolites	Nucleotide And Its metabolites	606.1	607.082	[M-H]-	C17H27N3O17P2	280869	203303	208265	184327	157201	293353	114518	368699	314889	328389	313411	415542	376153	409579	228537	501786	281258	260203	366456	416441	429908	C00043	HMDB0000290	445675	528-04-1	16264	5281	ko00520,ko00524,ko00552,ko01100,ko01250,ko04931,ko05415
MEDN0403	Urocanic Acid	Organic acid And Its derivatives	Organic acid And Its derivatives	137	138.043	[M-H]-	C6H6N2O2	1.3771e+06	790931	1.28698e+06	803328	670721	1.15942e+06	1.22245e+06	734820	1.52722e+06	760582	1.20795e+06	886664	952073	1.78117e+06	574578	826063	1.26876e+06	1.42666e+06	842224	1.47564e+06	1.00675e+06	C00785	HMDB0000301	736715	104-98-3	30817	298	ko00340,ko01100
MEDN1548	Val-Ala	Amino acid and Its metabolites	Small Peptide	187.1	188.116	[M-H]-	C8H16N2O3	713848	857117	814801	633047	954450	797477	1.16951e+06	926400	812158	733452	737274	973714	898998	947853	705577	779072	912085	1.29815e+06	822101	810064	831485	-	-	6992638	27493-61-4	-	-	-
MEDN1932	Val-Asn	Amino acid and Its metabolites	Small Peptide	230.1	231.122	[M-H]-	C9H17N3O4	74884.2	21187.9	20799.8	16420.5	20246.8	13515.7	32157.6	40424	60036.7	5538.57	20428.8	21120.8	29665.8	27953.4	22510.9	17303.9	29324.8	30070.4	23206.5	17513.2	28804.6	-	HMDB0029122	7020201	66170-00-1	-	-	-
MEDN1946	Val-Asp	Amino acid and Its metabolites	Small Peptide	231.1	232.106	[M-H]-	C9H16N2O5	352655	278644	261943	224786	297582	331471	451487	419395	331385	218222	443077	395013	346834	408724	320971	262650	367609	322059	282088	319244	323480	-	HMDB0029123	7009608	20556-16-5	-	-	-
MEDN1934	Val-Gln	Amino acid and Its metabolites	Small Peptide	244.1	245.138	[M-H]-	C10H19N3O4	33970.4	5512.58	6919.43	14954.5	9430.66	9444.15	5185.18	31784	24238	6311.68	13754.5	13122.8	18031.4	21565.6	17209.3	7415.71	17086.2	17011.6	10974.5	8393.74	9522.2	-	-	5253209	42854-54-6	-	-	-
MEDN1954	Val-Gly	Amino acid and Its metabolites	Small Peptide	173.1	174.1	[M-H]-	C7H14N2O3	230015	245553	99800.8	103608	105643	167091	387109	276216	54642.2	171447	167976	205976	166414	326229	228619	215011	180313	351014	160169	210282	170873	-	HMDB0029127	6993111	686-43-1	-	-	-
MEDN2125	Val-His	Amino acid and Its metabolites	Small Peptide	253.1	254.138	[M-H]-	C11H18N4O3	32475.4	18205.6	42334.7	12856.9	23561.6	16111.2	15489.1	11116.8	36781.1	22483.1	30938.7	43680.6	14386.5	37244.3	22016.9	23865.8	30291.7	38858.8	18241	28030.9	22370.3	-	-	7408625	13589-07-6	-	-	-
MEDN1616	Val-Pro-Leu	Amino acid and Its metabolites	Small Peptide	326.2	327.216	[M-H]-	C16H29N3O4	194697	175994	176340	200444	216961	155452	228046	187836	223908	137523	200424	71537	331496	138504	155269	149098	146723	144287	184539	221664	192955	-	-	146208	90614-49-6	-	-	-
MEDN1942	Val-Thr	Amino acid and Its metabolites	Small Peptide	217.1	218.127	[M-H]-	C9H18N2O4	600379	280155	566363	318554	347483	282059	854145	714047	653173	917961	318599	562751	740352	627400	314948	324543	303601	798544	843462	412359	892335	D82099	-	9815826	72636-02-3	-	-	-
MEDP2045	Vitamin A acid	CoEnzyme and vitamins	CoEnzyme and vitamins	301.2	300.209	[M+H]+	C20H28O2	684.792	4328.35	42852	2839.54	68143.3	9109.89	17235.5	12470	73421.1	1493.06	6843.94	17218.4	2292.54	7277.13	4961.82	3404.06	5355.32	9779.62	12247.2	15450.7	12682.5	C00777	HMDB0001852	444795	302-79-4	15367	-	ko00830,ko01100,ko04659,ko04672,ko05200,ko05222,ko05223,ko05226
MEDN0533	Xanthosine	Nucleotide And Its metabolites	Nucleotide And Its metabolites	283.1	284.076	[M-H]-	C10H12N4O6	290151	62549.2	263341	74446.3	278003	224510	175694	224369	285924	127572	319387	126310	271757	441137	138179	275216	591239	751020	205487	226626	268948	C01762	HMDB0000299	64959	146-80-5	18107	3408	ko00230,ko00232,ko01100,ko01232,ko02010
MEDN1595	Xanthosine-5'-monophosphate	Nucleotide And Its metabolites	Nucleotide And Its metabolites	363	364.042	[M-H]-	C10H13N4O9P	25221.7	9225.32	7277.99	2363.33	12031.4	6084.95	18142.4	15840.7	27570.2	22762.4	31722	9	17749.3	9	14844.8	15070.4	24389.1	13065.1	26460.2	27738.5	9157.12	-	HMDB0001554	73323	25899-70-1	15652	-	-
MEDN1660	[(2S,3R,4S)-5-(2-Benzyl-6-oxo-1H-purin-9-yl)-3,4-dihydroxyoxolan-2-yl]methyl dihydrogen phosphate	Nucleotide And Its metabolites	Nucleotide And Its metabolites	437.1	438.094	[M-H2O-H]-	C17H19N4O8P	49042.1	11677.4	52831.7	27051.4	57240.2	34911.6	45782.7	66008.7	51263.7	26221.1	65252.7	35590.4	54380.5	72651.2	37028.2	28982	54663.1	74562.4	27399.1	43535.2	40618.7	-	-	135976459	-	-	-	-
MEDP2031	alpha-Methyl-m-tyrosine	Amino acid and Its metabolites	Amino acid derivatives	196.1	195.09	[M+H]+	C10H13NO3	109475	130352	90548.7	100552	102475	102661	69296	88437.3	90892.4	68919.8	97515.1	61562.5	84905.7	134681	78538.6	95404	65264	104423	81116	82866.5	122234	C11820	-	2110	305-96-4	-	-	-
MEDN1077	alpha-Muricholic acid	Bile acids	Bile acids	407.3	408.288	[M-H]-	C24H40O5	175422	203616	178591	69887.9	212733	178061	266651	309345	318872	98255.4	257319	219878	707792	120292	191995	168297	151423	188455	241289	237853	249564	C17647	-	5283852	2393-58-0	-	-	-
MEDP1035	alpha-hexylcinnamaldehyde	Benzene and substituted derivatives	Benzene and substituted derivatives	217.2	216.151	[M+H]+	C15H20O	10684.5	10242.4	21918.5	28705.2	25498.8	13256.9	21110.1	44624.8	27179.6	11555.8	10857.1	19676.5	19584.6	11640.9	14330.5	9927.84	19453.2	16930.9	16084.7	16859.5	7860.65	-	HMDB0031736	1550884	101-86-0	55365	-	-
MEDN1902	beta-Muricholic acid	Bile acids	Bile acids	407.3	408.288	[M-H]-	C24H40O5	175422	203616	178591	69887.9	212733	178061	266651	309345	318872	98255.4	257319	219878	707792	120292	191995	168297	151423	188455	241289	237853	249564	C17726	-	5283853	2393-59-1	-	-	-
MEDP0716	cis-Citral	Aldehyde,Ketones,Esters	Aldehydes	153.2	152.12	[M+H]+	C10H16O	83251	57338	40015.3	55813	50255.5	35064.7	44856.1	56421.1	27497.2	56163.9	40160.3	80789.3	50448.6	46118	78896.5	52126.2	61691.1	51253	39484	30087.5	41548.7	C01499	HMDB0035092	638011	5392-40-5	29020	-	-
MEDN1960	cyclo(gly-glu)	Amino acid and Its metabolites	Small Peptide	185.1	186.065	[M-H]-	C7H10N2O4	193597	31386.3	129805	42631.6	95643.1	93750.8	104311	170998	158581	51340.6	120215	72331.1	140594	109245	82775.8	46797	81727.1	192191	119255	115341	115561	-	-	7408483	16364-35-5	-	-	-
MEDN0022	gamma-Glu-Ala	Amino acid and Its metabolites	Small Peptide	217.1	218.09	[M-H]-	C8H14N2O5	709469	898334	893638	1.02197e+06	815211	1.16283e+06	893608	982695	1.02644e+06	1.26102e+06	1.01925e+06	901016	814913	1.04609e+06	1.12881e+06	1.11837e+06	1.01421e+06	1.03442e+06	958142	1.08207e+06	980841	C03740	HMDB0006248	440103	5875-41-2	50619	-	ko00480,ko01100
MEDP0668	m-Cresol	Benzene and substituted derivatives	Phenolics	109.4	108.058	[M+H]+	C7H8O	219044	227452	298254	325868	233470	228164	248751	245890	256631	232972	246855	309935	331558	233951	205540	245079	217640	268716	260504	242275	280630	C01467	HMDB0002048	342	108-39-4	17231	-	-
MEDP2010	p-Hydroxyphenylethanolamine	Alcohol and amines	Amines	154.1	153.079	[M+H]+	C8H11NO2	98212.6	141976	92438.2	92832.8	116099	100473	122549	96745.6	132291	94238.8	59252.9	85420	54372.8	50178.2	94780.4	82355.6	80181.6	99082.9	149011	101172	80628.9	D00178	HMDB0004825	440266	770-05-8	44715	7087	-
MEDN1162	p-Tolyl Sulfate	Organic acid And Its derivatives	Sulfonic acids	187	188.014	[M-H]-	C7H8O4S	6.5259e+06	3.11102e+06	7.91186e+06	3.27522e+06	4.10761e+06	3.7653e+06	7.82905e+06	9.48552e+06	2.37777e+07	1.1457e+07	1.02277e+07	7.50714e+06	5.30167e+06	1.29806e+07	7.03602e+06	7.48008e+06	8.51576e+06	8.31863e+06	7.46548e+06	7.82473e+06	8.8162e+06	-	-	4615423	3233-58-7	-	-	-
MEDN0434	Β-Pseudouridine	Nucleotide And Its metabolites	Nucleotide And Its metabolites	243.1	244.07	[M-H]-	C9H12N2O6	421183	144850	461940	174307	452851	477377	412506	338981	293486	273572	226145	181153	203541	311735	264871	169006	348061	319338	259769	256435	308467	C02067	HMDB0000767	15047	1445-07-4	17802	5734	ko00240,ko01100
MEDN1965	α-Hydroxyglutaric Acid (sodium salt)	Organic acid And Its derivatives	Organic acid And Its derivatives	147	148.11	[M-H]-	C5H8O5	746924	696767	1.04413e+06	566471	843672	641771	1.00826e+06	1.13693e+06	1.1037e+06	632577	1.31083e+06	459221	1.36892e+06	1.24588e+06	755245	914409	1.74565e+06	1.6884e+06	846249	742769	1.02736e+06	-	-	218623	40951-21-1	-	-	-
MEDN0202	α-Ketoglutaric Acid (α-KG)	Organic acid And Its derivatives	Organic acid And Its derivatives	145	146.022	[M-H]-	C5H6O5	617166	231994	498929	147926	375208	386773	386693	678635	1.54891e+06	662366	361701	637019	1.24489e+06	1.88171e+06	283112	478832	1.03679e+06	469278	750344	734504	779740	C00026	HMDB0000208	51	328-50-7	30915	5218	ko00020,ko00040,ko00053,ko00220,ko00250,ko00300,ko00310,ko00340,ko00430,ko00470,ko00630,ko00650,ko00660,ko01100,ko01200,ko01210,ko01230,ko01240,ko04066,ko04727,ko04922,ko04964,ko04976,ko05230
MEDP2079	α-Pinene-Oxide	Others	Hydrocarbon derivatives	153.1	152.12	[M+H]+	C10H16O	142362	112895	74691.2	110068	99277.5	41856.1	9	71146.1	32733	120998	60099.6	72368.8	28108.8	156680	242545	108698	58263.9	80152.9	54059.8	87066.2	93554	C02759	HMDB0003667	91508	1686-14-2	29060	6974	-
MEDP1005	β-Alanine	Amino acid and Its metabolites	Amino acids	90	89.048	[M+H]+	C3H7NO2	4.5538e+07	2.89172e+07	2.70767e+07	3.17013e+07	4.07717e+07	1.75965e+07	2.48252e+07	4.01937e+07	4.28171e+07	2.32954e+07	3.89072e+07	2.63921e+07	3.8956e+07	3.78286e+07	39922913	2.86617e+07	2.19856e+07	3.95934e+07	4.16741e+07	3.70366e+07	3.84152e+07	C00099	HMDB0000056	239	107-95-9	16958	5119	ko00240,ko00410,ko00640,ko00770,ko01100,ko01240,ko04080,ko04974
MEDN1940	γ-Glu-Gln	Amino acid and Its metabolites	Small Peptide	274.1	275.112	[M-H]-	C10H17N3O6	294830	162816	285625	138156	228011	207624	280772	286310	243033	191812	227101	184855	151082	612543	234926	240130	229668	385243	276470	233070	235088	C05283	HMDB0011738	150914	10148-81-9	73707	-	-
MEDP2333	γ-Glu-Lys	Amino acid and Its metabolites	Small Peptide	276.2	275.148	[M+H]+	C11H21N3O5	372788	78939.4	255432	39068.9	412568	9	211483	367361	138076	84075.1	127009	115953	171807	184400	167073	9	160375	225696	491578	195353	282787	-	-	5288444	-	-	-	-

## Sheet: Table S4
Table S4 Details for DAMs in Con vs. LPS and Con vs. HPS groups
Index	Formula	Compounds	Class	Con1	Con2	Con3	Con4	Con5	Con6	LPS1	LPS2	LPS3	LPS4	LPS5	LPS6	VIP	P-value	Fold_Change	Log2FC	Type	cpd_ID	kegg_map
MEDN1334	C11H13NO2	5-Methoxytryptophan	Amino acid and Its metabolites	9	9	9	9	9	9	1.73083e+06	1.56752e+06	1.6374e+06	1.44776e+06	1.4796e+06	1.44312e+06	2.91661	5.02208e-07	172338	17.3949	up	-	-
MEDP1963	C11H19N3O6S	S-(Methyl)glutathione	Amino acid and Its metabolites	304236	298512	374046	149377	263493	242492	178442	40853.5	128655	130588	184816	73425.4	2.00786	0.00347756	0.451415	-1.14747	down	C11347	-
MEDN2117	C9H16N2O5	Hyp-Thr	Amino acid and Its metabolites	441241	412847	379217	349785	310973	262792	284540	140495	248501	272444	257833	195505	2.03736	0.00504727	0.648777	-0.624207	down	-	-
MEDP2584	C13H18N2O4	Phe-Thr	Amino acid and Its metabolites	35077.6	16960.7	18222.4	25939.5	20132.6	15137.8	29910.2	36552.1	47190.5	31778.3	34470.1	33581.3	2.17307	0.00630764	1.6238	0.699378	up	-	-
MEDP1022	C13H18N2O4	Thr-Phe	Amino acid and Its metabolites	35077.6	16960.7	18222.4	25939.5	20132.6	15137.8	29910.2	36552.1	47190.5	31778.3	34470.1	33581.3	2.17307	0.00630764	1.6238	0.699378	up	-	-
MEDP2369	C9H12N2O2	L-Tyrosinamide	Amino acid and Its metabolites	130896	87191.2	162451	206263	168320	112656	245894	224095	306495	179945	242189	172180	2.0265	0.0106455	1.57967	0.659619	up	D83107	-
MEDN1942	C9H18N2O4	Val-Thr	Amino acid and Its metabolites	600379	280155	566363	318554	347483	282059	854145	714047	653173	917961	318599	562751	1.7503	0.0317201	1.67878	0.747417	up	D82099	-
MEDN0720	C10H11NO3	2-Methylhippuric acid	Amino acid and Its metabolites	10179.9	5313.82	10430.4	6465.11	12454.2	11042	15494	15749.3	43971.8	19124.8	23559.6	14377.6	2.20684	0.0384991	2.36694	1.24302	up	C01586	ko01100
MEDN0061	C10H11NO3	N-Phenylacetylglycine	Amino acid and Its metabolites	10179.9	5313.82	10430.4	6465.11	12454.2	11042	15494	15749.3	43971.8	19124.8	23559.6	14377.6	2.20684	0.0384991	2.36694	1.24302	up	C05598	ko00360
MEDP2009	C8H8O3	3-Methoxybenzoic acid	Benzene and substituted derivatives	9347.84	14751.6	16368.7	7721.74	20212.1	14984.6	9	9	9	9	9	9	2.90657	0.000725619	0.000647587	-10.5926	down	-	-
MEDP0242	C6H6N2O	Nicotinamide	CoEnzyme and vitamins	1.75962e+08	6.65491e+07	9.83346e+07	4.45255e+07	1.1837e+08	9.36648e+07	1.55002e+08	1.19466e+08	207862190	1.29626e+08	2.01627e+08	1.20314e+08	1.77092	0.0474932	1.56325	0.644553	up	C00153	ko00760,ko01100,ko01240,ko04212,ko04977
MEDP1702	C28H56NO7P	LPC(0:0/20:1)	GP	21671.2	25983.1	28468.2	13954.9	28620.1	30790.2	12032.1	12652.6	24903.6	8702.24	21717.5	17876.4	1.65181	0.0378149	0.6548	-0.610873	down	-	-
MEDP1326	C28H56NO7P	LPC(20:1/0:0)	GP	21671.2	25983.1	28468.2	13954.9	28620.1	30790.2	12032.1	12652.6	24903.6	8702.24	21717.5	17876.4	1.65181	0.0378149	0.6548	-0.610873	down	-	-
MEDN1544	C10H15N5O11P2	Guanosine-5'-diphosphate	Nucleotide And Its metabolites	77910.8	9	37284	29470.6	51972.5	58767.6	85268.3	75760.4	98575.5	123623	97390	58084	1.15146	0.00826048	2.10912	1.07664	up	C00035	ko00230,ko01100,ko01232,ko04014,ko04015,ko04140,ko04144
MEDP1161	C4H10N3O5P	Creatine phosphate	Nucleotide And Its metabolites	9	9	9	9	9	9	9.90344e+06	2.25435e+06	3.66779e+06	9	9.64971e+06	5.1258e+06	2.48833	0.0261183	566687	19.1122	up	C02305	ko00330,ko01100
MEDP0151	C5H5N5O	2-Hydroxy-6-Aminopurine	Nucleotide And Its metabolites	622872	252409	116084	369728	307274	338074	432650	642491	571662	426645	496657	583077	1.70681	0.0396992	1.57153	0.652169	up	C74731	-
MEDP1276	C5H5N5O	Guanine	Nucleotide And Its metabolites	622872	252409	116084	369728	307274	338074	432650	642491	571662	426645	496657	583077	1.70681	0.0396992	1.57153	0.652169	up	C00242	ko00230,ko01100,ko01232
MEDP1171	C28H56NO7P	Butenoyl-PAF	Others	21671.2	25983.1	28468.2	13954.9	28620.1	30790.2	12032.1	12652.6	24903.6	8702.24	21717.5	17876.4	1.65181	0.0378149	0.6548	-0.610873	down	-	-
MEDN1614	C5H11O8P	D-Arabinose 5-phosphate	Carbohydrates and Its metabolites	8.53062e+06	8.3461e+06	3.37269e+06	5.22346e+06	9.78545e+06	6.23608e+06	1.17239e+07	1.04159e+07	6.93455e+06	1.12555e+07	8.7959e+06	1.35446e+07	1.82585	0.0269774	1.51033	0.594867	up	C01112	ko01100,ko01250
MEDN1931	C5H10O5	L-lyxose	Carbohydrates and Its metabolites	350242	406449	167993	248447	159295	156597	129964	137877	121285	129303	142167	49045.4	2.04043	0.0307118	0.476581	-1.06921	down	-	-
MEDN0657	C5H11O8P	D-Xylulose 5-phosphate	Carbohydrates and Its metabolites	1.75897e+07	7.71778e+06	2.9853e+06	7.46825e+06	9.00822e+06	1.05566e+07	2.09938e+07	1.4953e+07	9.69369e+06	1.62484e+07	1.4155e+07	1.66377e+07	1.77286	0.0321502	1.67519	0.744328	up	C00231	ko00030,ko00040,ko00053,ko01100,ko01200,ko01230,ko04918
MEDN0498	C5H11O8P	Ribulose-5-Phosphate	Carbohydrates and Its metabolites	1.75897e+07	7.71778e+06	2.9853e+06	7.46825e+06	9.00822e+06	1.05566e+07	2.09938e+07	1.4953e+07	9.69369e+06	1.62484e+07	1.4155e+07	1.66377e+07	1.77286	0.0321502	1.67519	0.744328	up	C00117	ko00030,ko00230,ko00440,ko00750,ko01100,ko01200,ko01230,ko01240,ko04918
MEDN1335	C11H11NO3	N-Cinnamylglycine	Organic acid And Its derivatives	37677.2	30719.5	36545	16663.3	37961.9	32417.9	9	9	9	9	9	9	2.91048	0.000196638	0.000281272	-11.7957	down	-	-
MEDP0627	C6H5NO2	Isonicotinic acid	Organic acid And Its derivatives	4.36633e+07	2.50459e+07	3.22071e+07	2.45925e+07	3.47509e+07	2.35674e+07	4.25042e+07	4.24993e+07	5.67831e+07	3.97464e+07	6.3997e+07	4.70116e+07	2.2921	0.00528033	1.5914	0.670293	up	C07446	ko00983
MEDN0203	C6H6O6	Cis-Aconitic Acid	Organic acid And Its derivatives	55376.5	65100.9	64868	61556.5	53216.2	45601.5	46351.6	40285.3	52612.6	20507	35901.4	12983.6	1.91179	0.0125363	0.603499	-0.728576	down	C00417	ko00020,ko00630,ko00660,ko01100,ko01210
MEDN1968	C7H10O7	(±)-Homocitric acid	Organic acid And Its derivatives	32095.9	17665.1	54940.8	14048.8	50662.7	37215.7	59957.7	44562	63473.2	41880.4	98585.7	60351.2	1.89535	0.0311122	1.78489	0.835836	up	C01251	ko00300,ko00620,ko01100,ko01210,ko01230,ko01240
MEDN1162	C7H8O4S	p-Tolyl Sulfate	Organic acid And Its derivatives	6.5259e+06	3.11102e+06	7.91186e+06	3.27522e+06	4.10761e+06	3.7653e+06	7.82905e+06	9.48552e+06	2.37777e+07	1.1457e+07	1.02277e+07	7.50714e+06	2.19625	0.0377356	2.44919	1.2923	up	-	-
MEDN1590	C6H8O6	Tricarballylic acid	Organic acid And Its derivatives	4.14678e+06	423958	551240	1.41218e+06	5.00928e+06	2.36573e+06	204213	126498	247353	164752	246138	199505	2.42724	0.0413639	0.0854442	-3.54887	down	C19806	-
MEDN1964	C7H15N2O4P	Cis-ACCP	Organic acid And Its derivatives	26567.7	8919.44	18914.7	6121.72	24028.1	23615	32622.3	30232.7	28326.3	17467.4	36832.4	24356.1	1.61529	0.0447958	1.57014	0.650896	up	-	-
MEDP1251	C7H5NS2	2-Mercaptobenzothiazole	Heterocyclic compounds	17096	12146.5	25306.8	20208.9	15137.5	13468.7	8068.06	13910.3	14147.2	11277.1	5515.07	9832.91	2.04074	0.0209165	0.607082	-0.720038	down	C14437	-
MEDP1434	C11H19NO6	Carnitine C4:DC	FA	6.98389e+07	3.19112e+07	5.26902e+07	2.77824e+07	6.01205e+07	4.13584e+07	8.63194e+07	8.4571e+07	6.0861e+07	5.78646e+07	1.17223e+08	6.30839e+07	2.00679	0.0236008	1.6564	0.72805	up	-	-
MEDP2565	C12H16N2O3	Phe-Ala	Amino acid and Its metabolites	58923.5	29190.7	62640.9	30552.1	40492.7	24246.4	53333.9	42483.4	86760.4	44084.6	72056	77177.3	1.75157	0.0574752	1.52774	0.611402	up	-	-
MEDP2508	C11H14N2O4	Gly-Tyr	Amino acid and Its metabolites	103362	47920.8	124777	79854.5	99629.1	111400	145629	125032	221617	97532.8	97807.7	182192	1.62434	0.0601056	1.53421	0.617496	up	-	-
MEDP2566	C11H14N2O4	Tyr-Gly	Amino acid and Its metabolites	103362	47920.8	124777	79854.5	99629.1	111400	145629	125032	221617	97532.8	97807.7	182192	1.62434	0.0601056	1.53421	0.617496	up	-	-
MEDP2570	C10H19N3O4	Ile-Asn	Amino acid and Its metabolites	55302.4	49153.1	9	38026.2	32315.2	172835	9	9	9	9	9	9	2.46729	0.0627459	0.000155333	-12.6524	down	-	-
MEDP2504	C10H19N3O4	Leu-Asn	Amino acid and Its metabolites	55302.4	49153.1	9	38026.2	32315.2	172835	9	9	9	9	9	9	2.46729	0.0627459	0.000155333	-12.6524	down	-	-
MEDP2371	C12H25N3O3	Lys-Ile	Amino acid and Its metabolites	116608	105763	130081	172275	145900	9182.49	251919	303520	133243	131977	99795.6	392768	1.41264	0.083991	1.93176	0.949912	up	-	-
MEDP1942	C6H11NO3	N-MethyTrans-4-Hydroxy-Proline	Amino acid and Its metabolites	101099	64554.5	107979	74933	178834	81949.3	82329.9	51140.9	80968.3	39159.8	87167.5	45421.6	1.57751	0.0875056	0.633771	-0.657965	down	D96820	-
MEDP2556	C9H14N2O5	Pro-Asp	Amino acid and Its metabolites	240852	732792	1.09954e+06	216184	700115	735690	989798	512788	977607	693239	1.35673e+06	1.13457e+06	1.48567	0.111699	1.52066	0.604701	up	-	-
MEDP2431	C11H14N2O3	Phe-Gly	Amino acid and Its metabolites	51694.6	72791.8	51848.2	42281.2	162620	22237.7	233026	154417	104775	38921.4	257191	40591.9	1.34903	0.141946	2.05447	1.03876	up	-	-
MEDN1029	C11H14N2O3	Gly-Phe	Amino acid and Its metabolites	9011.46	4182.3	17326.8	6836.09	8355.58	12196.5	9509.59	8749.56	25160.7	10393.5	20588.4	13784.2	1.3322	0.163758	1.52285	0.60677	up	-	-
MEDP1974	C7H13NO2	1-Methylpiperidine-2-carboxylic acid	Amino acid and Its metabolites	263854	269249	642232	252167	479552	1.69718e+06	1.36326e+06	2.00695e+06	1.32073e+06	718857	771836	321307	1.30759	0.179695	1.80425	0.851397	up	-	-
MEDP1933	C7H13NO2	Cyclopentylglycine	Amino acid and Its metabolites	263854	269249	642232	252167	479552	1.69718e+06	1.36326e+06	2.00695e+06	1.32073e+06	718857	771836	321307	1.30759	0.179695	1.80425	0.851397	up	-	-
MEDP2315	C9H19N5O3	Arg-Ala	Amino acid and Its metabolites	651099	256423	59374.7	39767.5	9	337269	586899	1.05602e+06	487670	177783	59298.1	487681	1.03527	0.183907	2.12461	1.0872	up	-	-
MEDN2126	C11H21N3O4	Hyp-Lys	Amino acid and Its metabolites	10652.1	16721.3	18775.7	28853.3	10849.2	17578.8	42131.1	22958.8	25858.7	13217.8	21794.5	129800	1.50794	0.216372	2.47277	1.30613	up	-	-
MEDP2358	C10H16N2O5	Pro-Glu	Amino acid and Its metabolites	2.66742e+06	1.32859e+06	1.05139e+06	888953	1.09518e+06	2.16374e+06	4.86512e+06	2.62446e+06	2.08959e+06	2.11398e+06	1.28623e+06	992475	1.02655	0.246903	1.51946	0.603559	up	-	-
MEDN0089	C7H6O4	2,5-Dihydroxybenzoic acid	Benzene and substituted derivatives	92505.6	27110.6	22197.9	12620.2	19779	63220.5	9492.95	11418.5	25702	18804.2	19588.9	27795	1.34221	0.169946	0.475086	-1.07374	down	C00628	ko00350,ko01100
MEDP0089	C7H11N3O	N-Acetylhistamine	Alcohol and amines	9	9	9	9	9	9	40633.5	4217.23	12459	9	15377	6699.8	2.4726	0.0761578	1470.29	10.5219	up	C05135	ko00340
MEDN1241	C9H17O12P	2-(α-D-mannosyl)-3-phosphate glyceride	Alcohol and amines	7.8702e+07	1.20026e+07	1.80466e+07	2.44088e+07	2.35878e+07	2.09304e+07	4.53291e+07	5.09287e+07	1.02616e+08	5.66001e+07	6.14092e+07	229653363	2.08296	0.0899825	3.07599	1.62105	up	C11516	ko00051,ko01100
MEDP0047	C5H9N3	Histamine	Alcohol and amines	578779	1.21739e+06	170807	1.06092e+06	192558	417115	196351	341504	424633	414279	9	359592	1.10306	0.148116	0.477342	-1.0669	down	C00388	ko00340,ko01100,ko04080,ko04664,ko04721,ko04750,ko04971,ko04974,ko05310
MEDP1907	C18H35NO	(E,Z)-2-Amino-3,14-octadecadien-1-ol	Alcohol and amines	25700	15062.8	25703.8	14750.6	24861.3	11922.9	61654.2	16940.2	22891.8	55470.4	24393	19103	1.43263	0.155939	1.69873	0.764457	up	-	-
MEDP0574	C18H35NO	Oleamide	Alcohol and amines	25700	15062.8	25703.8	14750.6	24861.3	11922.9	61654.2	16940.2	22891.8	55470.4	24393	19103	1.43263	0.155939	1.69873	0.764457	up	C19670	-
MEDP2066	C6H18N4	Triethylenetetramine	Alcohol and amines	381536	539374	504586	484405	419689	1.78802e+06	394532	239805	256521	419969	514918	396839	1.47634	0.216672	0.539775	-0.88957	down	C07166	-
MEDN1712	C17H21N4O9P	Flavin Single Nucleotide(FMN)	CoEnzyme and vitamins	16299	1812.34	15112.9	7265.47	16383	14088	12587.9	22604.5	22982.3	15153.7	25364.2	8905.35	1.16667	0.124974	1.5163	0.600558	up	C00061	ko00190,ko00740,ko01100,ko01240,ko04977
MEDN1283	C23H42NO7P	LPE(0:0/18:3)	GP	13613.5	7446.46	7957.49	5967.48	9783.46	12365.4	21892.6	13743.9	6695.04	15165.1	12206.7	19641.5	1.59662	0.0674772	1.56378	0.645039	up	-	-
MEDN1284	C23H42NO7P	LPE(18:3/0:0)	GP	13613.5	7446.46	7957.49	5967.48	9783.46	12365.4	21892.6	13743.9	6695.04	15165.1	12206.7	19641.5	1.59662	0.0674772	1.56378	0.645039	up	-	-
MEDN1545	C10H14N5O8P	Guanosine-5'-monophosphate	Nucleotide And Its metabolites	169876	63449.1	155295	122396	156656	110210	229103	226936	169533	130164	239542	500936	1.90405	0.0753841	1.92344	0.943692	up	C00144	ko00230,ko01100,ko01232,ko01523,ko04022,ko04740,ko04742,ko04744
MEDN0419	C9H13N2O9P	Uridine 5-Monophosphate	Nucleotide And Its metabolites	304954	200704	307598	234382	432089	335102	709165	324098	590198	276922	738237	307812	1.6375	0.0854076	1.62353	0.699135	up	C00105	ko00240,ko01100,ko01232,ko01240
MEDP2506	C10H13N4O8P	Inosine 5'-monophosphate	Nucleotide And Its metabolites	2.46035e+07	9.99496e+06	9.93971e+06	1.27025e+07	1.3622e+07	1.75723e+06	2.324e+07	1.10219e+07	3.98619e+07	2.23583e+07	3.56438e+07	8.17431e+06	1.43067	0.0969362	1.93198	0.950079	up	C00130	ko00230,ko01100,ko01232,ko01240,ko01523,ko04742
MEDN1003	C10H12N4O5	Inosine	Nucleotide And Its metabolites	6.10351e+07	1.4203e+07	4.36735e+07	1.68685e+07	3.88186e+07	4.96003e+07	5.07128e+07	5.91886e+07	1.20573e+08	3.86313e+07	3.9858e+07	8.32524e+07	1.5147	0.0974114	1.74941	0.806868	up	C00294	ko00230,ko01100,ko01232,ko02010
MEDN1678	C15H22N2O18P2	Uridine 5′-diphosphoglucuronic acid	Nucleotide And Its metabolites	39338.5	7725.46	88952.9	8969.83	84275.5	67821.8	89129.1	130402	68463	68607.3	62879.9	62971.5	1.42574	0.125428	1.62396	0.699517	up	C00167	ko00040,ko00053,ko00520,ko01100,ko01240,ko01250
MEDN1553	C10H14N4O11P2	Inosine diphosphate	Nucleotide And Its metabolites	223872	13892.9	67238.4	47777	70809.2	60819.1	231294	202680	235993	227828	197050	1.3093e+06	2.16286	0.140018	4.96306	2.31123	up	C00104	ko00230,ko01100,ko01232
MEDN1332	C16H25N5O15P2	Adenosine-5'-Diphosphoglucose	Nucleotide And Its metabolites	132500	45888.2	34578.1	25308.1	47738.9	44284.6	57425	63981.6	213430	79007.1	63419.4	105798	1.53208	0.182303	1.76526	0.819882	up	-	-
MEDP0877	C14H26N4O11P2	Cytidine 5'-Diphosphocholine	Nucleotide And Its metabolites	402974	2.93204e+06	370656	1.89577e+06	283306	713284	688081	291552	330707	1.18584e+06	359407	272843	1.0029	0.258798	0.474146	-1.0766	down	C00307	ko00552,ko00564,ko01100,ko05231
MEDN1613	C30H39NO5	Cytochalasin H	Hormones and hormone related compounds	16347.3	20562.8	20368.7	16286.1	65010.8	28655.7	15427.4	13765.4	12961.3	15617	15361.1	13494.5	1.70845	0.139672	0.518005	-0.948962	down	-	-
MEDP2079	C10H16O	α-Pinene-Oxide	Others	142362	112895	74691.2	110068	99277.5	41856.1	9	71146.1	32733	120998	60099.6	72368.8	1.08432	0.119877	0.61491	-0.701553	down	C02759	-
MEDP2384	C14H10O5	Alternaria	Others	602853	524304	290001	382978	418380	165623	382730	1.19223e+06	441511	416930	375842	1.35741e+06	1.29709	0.178645	1.74765	0.805419	up	C16838	-
MEDP0592	C18H37NO2	3-Dehydrosphinganine	SL	16070	15886.1	268061	156795	149492	308869	16609.7	14695.4	22848.5	10901.5	257004	25288.7	1.31168	0.171418	0.379543	-1.39766	down	C02934	ko00600,ko01100
MEDP1051	C18H37NO2	Sphingosine	SL	16070	15886.1	268061	156795	149492	308869	16609.7	14695.4	22848.5	10901.5	257004	25288.7	1.31168	0.171418	0.379543	-1.39766	down	C00319	ko00600,ko01100,ko04071,ko04210,ko04217
MEDN1955	C6H8O7	D-Saccharic Acid 1,4-lactone (hydrate)	Carbohydrates and Its metabolites	9.23903e+06	3.69611e+06	6.08117e+06	2.00575e+06	7.37493e+06	4.71818e+06	1.32815e+07	1.45763e+07	6.55158e+06	4.32278e+06	1.12353e+07	5.50934e+06	1.43155	0.107999	1.67527	0.744394	up	C21095	-
MEDN1009	C8H8O3	3-Hydroxyphenylacetic acid	Organic acid And Its derivatives	47561.4	32387.6	52936.8	18216.1	53606.2	64733.4	28714.9	30264.5	19443.7	49389.1	18368.2	21061.1	1.52882	0.0718249	0.620697	-0.68804	down	C05593	ko00350,ko00360,ko01100
MEDN1958	C7H10O7	2-methyl citric acid	Organic acid And Its derivatives	240282	102538	585520	231843	602916	652093	666863	493746	858497	420779	990094	411105	1.43159	0.116615	1.59038	0.669376	up	-	-
MEDN0198	C6H8O7	Citric Acid	Organic acid And Its derivatives	3.27028e+07	1.12536e+07	2.35935e+07	7.35627e+06	3.55714e+07	2.01222e+07	5.10864e+07	5.63748e+07	2.45918e+07	1.39273e+07	4.57379e+07	2.53419e+07	1.35802	0.120716	1.66202	0.732942	up	C00158	ko00020,ko00250,ko00630,ko01100,ko01200,ko01210,ko01230,ko01240,ko04742,ko04922,ko05230
MEDN0202	C5H6O5	α-Ketoglutaric Acid (α-KG)	Organic acid And Its derivatives	617166	231994	498929	147926	375208	386773	386693	678635	1.54891e+06	662366	361701	637019	1.52164	0.123427	1.89342	0.920991	up	C00026	ko00020,ko00040,ko00053,ko00220,ko00250,ko00300,ko00310,ko00340,ko00430,ko00470,ko00630,ko00650,ko00660,ko01100,ko01200,ko01210,ko01230,ko01240,ko04066,ko04727,ko04922,ko04964,ko04976,ko05230
MEDP0437	C9H15N3O2S	Ergothioneine	Organic acid And Its derivatives	442583	312409	593382	320052	178898	445548	1.16522e+06	900456	581668	370055	472373	327329	1.34496	0.128728	1.66477	0.735321	up	C05570	ko00340,ko01100
MEDN0321	C7H12O6	Quinic acid	Organic acid And Its derivatives	1.13208e+07	3.65426e+06	7.77216e+06	575760	1.05537e+07	6.63163e+06	1.93101e+07	1.63186e+07	6.6784e+06	4.68391e+06	1.55663e+07	7.72238e+06	1.28109	0.13249	1.73494	0.794889	up	C00296	ko00400,ko01100
MEDN1322	C7H6O4	2,3-Dihydroxybenzoic acid	Organic acid And Its derivatives	92505.6	27110.6	22197.9	12620.2	19779	63220.5	9492.95	11418.5	25702	18804.2	19588.9	27795	1.34221	0.169946	0.475086	-1.07374	down	C00196	-
MEDN1701	C7H6O4	3,5-Dihydroxybenzoic acid	Organic acid And Its derivatives	92505.6	27110.6	22197.9	12620.2	19779	63220.5	9492.95	11418.5	25702	18804.2	19588.9	27795	1.34221	0.169946	0.475086	-1.07374	down	-	-
MEDN0343	C7H10O5	Shikimic Acid	Organic acid And Its derivatives	252731	72882.8	279369	79984.1	97034.1	72327.5	241785	190893	485682	195176	120422	109133	1.18417	0.265703	1.5721	0.652693	up	C00493	ko00400,ko01100,ko01230,ko01240
MEDP0271	C11H11NO2	3-Indolepropionic Acid	Heterocyclic compounds	103845	64394	70389.1	73064.9	184700	124494	80142.1	78078.1	63484	51351	57091.5	57089.3	1.68659	0.0943514	0.623681	-0.681119	down	C22236	-
MEDP1391	C25H45NO4	Carnitine C18:2	FA	92630.1	23895.4	66578.3	45514.4	82177.8	57249.4	186003	139593	108208	52758.1	191414	53514.3	1.62005	0.0626612	1.9875	0.990957	up	-	-
MEDP1389	C25H49NO4	Carnitine C18:0	FA	1.45133e+06	1.20529e+06	4.02447e+06	2.16696e+06	2.72026e+06	2.48995e+06	7.48217e+06	2.28584e+06	4.97252e+06	3.25767e+06	9.79645e+06	2.64678e+06	1.81348	0.0783484	2.16538	1.11462	up	-	-
MEDP1390	C25H47NO4	Carnitine C18:1	FA	1.49162e+06	867079	3.09794e+06	1.71072e+06	2.41008e+06	1.91286e+06	6.71705e+06	1.9431e+06	2.71829e+06	2.20863e+06	9.42822e+06	1.93836e+06	1.59312	0.145937	2.17171	1.11883	up	-	-
MEDP1397	C23H45NO4	Carnitine C16:0	FA	1.84432e+06	1.03158e+06	4.26231e+06	2.13634e+06	2.89924e+06	2.6884e+06	8.67622e+06	2.53953e+06	3.51537e+06	2.60359e+06	1.02029e+07	2.1724e+06	1.46829	0.153205	1.99903	0.999302	up	C02990	ko00071,ko01212
MEDP1380	C27H51NO4	Carnitine C20:1	FA	108566	64839.6	366004	217135	286000	310008	373110	159345	531835	311100	520552	195968	1.22976	0.159133	1.54664	0.629137	up	-	-
MEDP1423	C14H25NO6	Carnitine C7:DC	FA	71370.8	16000.2	102648	9542.09	23844.9	78509.2	22997.9	37038	32509.4	7874.04	8342.1	36103	1.06402	0.167676	0.479819	-1.05944	down	-	-
MEDP1398	C23H43NO4	Carnitine C16:1	FA	126550	67843.5	494029	387458	300328	417067	1.31563e+06	172325	467445	287830	1.84571e+06	302541	1.29893	0.186818	2.44886	1.29211	up	-	-
MEDP1084	C19H37NO4	Carnitine C12:0	FA	79782.9	34063.5	241198	124630	110958	141205	244941	103482	191283	142642	358824	99373.7	1.24354	0.202729	1.55847	0.640127	up	-	-
MEDP1405	C21H41NO4	Carnitine C14:0	FA	401348	277871	1.76537e+06	691034	801277	930164	2.00257e+06	609825	1.02864e+06	896971	3.24928e+06	782286	1.31691	0.225985	1.76073	0.816171	up	-	-
MEDP1406	C21H39NO4	Carnitine C14:1	FA	96683.9	45823.8	284648	147870	135449	151488	379884	75121.6	198611	175971	531988	104568	1.05479	0.244063	1.70094	0.76633	up	-	-
MEDP1419	C17H33NO4	Carnitine C10:0	FA	911754	374134	2.31758e+06	1.06016e+06	1.20847e+06	1.05644e+06	2.82126e+06	687530	1.51267e+06	1.21496e+06	3.98814e+06	968563	1.09781	0.260529	1.61551	0.69199	up	-	-
MEDP2143	C16H33NO3	N,N-Bis(2-hydroxyethyl)dodecanamide	FA	20730.7	41765.4	21667.3	20350.5	23865.9	39005.9	30616.7	27476.8	147431	26625.2	26721.2	38407.9	1.00657	0.326301	1.77601	0.828639	up	C06179	ko01100
MEDN1805	C16H30O2	FFA(16:1)	FA	381594	134271	178825	265624	377365	293667	334218	222900	322930	244880	1.09473e+06	266358	1.00212	0.359281	1.5239	0.60777	up	C08362	ko00061,ko01100
Index	Formula	Compounds	Class	Con1	Con2	Con3	Con4	Con5	Con6	HPS1	HPS2	HPS3	HPS4	HPS5	HPS6	VIP	P-value	Fold_Change	Log2FC	Type	cpd_ID	kegg_map
MEDN1334	C11H13NO2	5-Methoxytryptophan	Amino acid and Its metabolites	9	9	9	9	9	9	1.26159e+06	1.43711e+06	1.3825e+06	1.34115e+06	1.54312e+06	1.38118e+06	2.75091	3.09131e-07	154568	17.2379	up	-	-
MEDN2117	C9H16N2O5	Hyp-Thr	Amino acid and Its metabolites	441241	412847	379217	349785	310973	262792	222186	217990	195114	95605	269413	216796	2.10127	0.0014502	0.564296	-0.825476	down	-	-
MEDP1780	C15H22N2O3	Leu-Phe	Amino acid and Its metabolites	8995.98	1121.27	6203.19	7817.71	9601.3	6014.79	20476.3	13573.4	4611.14	22798	14908.8	9298.14	1.36536	0.0401177	2.15489	1.10761	up	D95550	-
MEDN1231	C14H18O9	1-O-vanillyl-β-D-glucose	Benzene and substituted derivatives	23653.3	42600.9	17239.4	22957.8	25490.1	23431.7	23421.1	13656.7	13741.6	13382.5	9615.41	10733.3	1.99782	0.0198247	0.544178	-0.877849	down	C20470	-
MEDP2027	C6H13NO5	2-Amino-2-deoxymannose	Alcohol and amines	20960.3	10607.6	9874.58	22666.6	20810.6	15377.3	13542.7	5674.46	14018.6	12454.3	6738.66	9926.46	1.61397	0.0457533	0.621704	-0.685701	down	-	-
MEDP0381	C6H7N5O	7-Methylguanine	Nucleotide And Its metabolites	3.9539e+06	2.58528e+06	3.25396e+06	2.96076e+06	2.72503e+06	5.69994e+06	9	9	9	9	9	9	2.74904	0.000709878	2.54971e-06	-18.5812	down	C02242	-
MEDP0759	C30H46O4	18β-Glycyrrhetinic acid	Others	376892	290239	326057	323831	294036	203630	368669	603972	363164	486720	439639	529458	2.03572	0.00642355	1.53835	0.621385	up	C02283	-
MEDN1114	C5H8O5	D-Ribono-1,4-lactone	Carbohydrates and Its metabolites	124971	127109	133631	173013	114843	107553	52691.3	84876.3	61038.6	47468.3	47653	55248.2	2.53723	0.000151027	0.446764	-1.16242	down	C02674	-
MEDN1931	C5H10O5	L-lyxose	Carbohydrates and Its metabolites	350242	406449	167993	248447	159295	156597	236016	78277.1	37977.4	92944.1	70835.6	107132	1.9291	0.0232362	0.418518	-1.25664	down	-	-
MEDN1935	C5H10O6	D-ribonate lithium salt	Carbohydrates and Its metabolites	335228	345170	346064	277515	288193	296489	340635	675376	482634	475015	335268	530647	2.0472	0.0273208	1.50349	0.588313	up	C01685	-
MEDN1557	C6H9O9P	L-Ascorbic acid 2-phosphate	Organic acid And Its derivatives	35792.3	38531.6	19953.1	38479	15767	28572.4	20920.5	2201.44	21512.8	13050.2	21014.9	9669.64	1.5943	0.0171849	0.498994	-1.00291	down	C18341	-
MEDN0555	C9H10O4	Hydroxyphenyllactic acid	Organic acid And Its derivatives	374281	130790	289000	123515	306961	205323	252325	414351	350824	482935	451203	672166	1.80671	0.0204533	1.83499	0.875776	up	C03672	-
MEDN1965	C5H8O5	α-Hydroxyglutaric Acid (sodium salt)	Organic acid And Its derivatives	746924	696767	1.04413e+06	566471	843672	641771	1.36892e+06	1.24588e+06	755245	914409	1.74565e+06	1.6884e+06	1.92151	0.0213132	1.70021	0.765712	up	-	-
MEDN1162	C7H8O4S	p-Tolyl Sulfate	Organic acid And Its derivatives	6.5259e+06	3.11102e+06	7.91186e+06	3.27522e+06	4.10761e+06	3.7653e+06	5.30167e+06	1.29806e+07	7.03602e+06	7.48008e+06	8.51576e+06	8.31863e+06	1.81665	0.0262915	1.72955	0.790396	up	-	-
MEDN1590	C6H8O6	Tricarballylic acid	Organic acid And Its derivatives	4.14678e+06	423958	551240	1.41218e+06	5.00928e+06	2.36573e+06	225267	145421	127986	106721	226758	201423	2.39277	0.0397593	0.0743089	-3.75032	down	C19806	-
MEDN1964	C7H15N2O4P	Cis-ACCP	Organic acid And Its derivatives	26567.7	8919.44	18914.7	6121.72	24028.1	23615	29765.6	36499.8	17921.5	25673.3	24295.8	35100.4	1.49656	0.0487785	1.56477	0.645954	up	-	-
MEDN0523	C11H11NO3	Indole-3-lactic acid	Heterocyclic compounds	2.64816e+07	2.6207e+07	4.3164e+07	3.29447e+07	3.95241e+07	4.04285e+07	5.41375e+07	6.14392e+07	5.94211e+07	6.05392e+07	7.46947e+07	7.35138e+07	2.43574	7.74243e-05	1.8383	0.878374	up	C02043	-
MEDP1694	C5H5N	Pyridine	Heterocyclic compounds	1.5799e+06	2.21986e+06	2.65805e+06	2.15294e+06	1.01956e+06	2.11621e+06	1.3284e+06	828993	1.73096e+06	1.95779e+06	944626	772391	1.5378	0.0487194	0.643863	-0.635173	down	-	-
MEDP1430	C14H27NO4	Carnitine C7:0	FA	2.7253e+06	702327	5.04028e+06	2.38211e+06	3.43164e+06	1.13706e+06	178406	896026	519640	439214	555625	1.34774e+06	2.01981	0.0300708	0.255316	-1.96964	down	-	-
MEDP1526	C22H43NO4	Carnitine C15	FA	197899	17570.8	296602	285895	149716	101441	9905.55	39962.6	58644.3	35281.3	42136.9	78773.5	1.71826	0.0306294	0.25231	-1.98673	down	-	-
MEDN0538	C15H24N2O17P2	UDP-glucose	Carbohydrates and Its metabolites	1.50423e+06	1.06302e+06	688404	808820	708686	917243	1.93885e+06	2.63991e+06	2.19401e+06	2.15004e+06	1.05807e+06	1.02633e+06	1.92109	0.0195828	1.93435	0.951846	up	C00029	ko00040,ko00052,ko00053,ko00500,ko00520,ko00524,ko00561,ko01100,ko01240,ko01250
MEDN1678	C15H22N2O18P2	Uridine 5′-diphosphoglucuronic acid	Nucleotide And Its metabolites	39338.5	7725.46	88952.9	8969.83	84275.5	67821.8	70850.9	219709	73312.8	103275	78144.6	157951	1.64242	0.0446595	2.36715	1.24315	up	C00167	ko00040,ko00053,ko00520,ko01100,ko01240,ko01250
MEDN1087	C15H24N2O17P2	UDP-D-galactose	Carbohydrates and Its metabolites	1.50423e+06	1.06302e+06	688404	808820	708686	917243	1.93885e+06	2.63991e+06	2.19401e+06	2.15004e+06	1.05807e+06	1.02633e+06	1.92109	0.0195828	1.93435	0.951846	up	C00052	ko00052,ko00520,ko01100,ko01250
MEDN1712	C17H21N4O9P	Flavin Single Nucleotide(FMN)	CoEnzyme and vitamins	16299	1812.34	15112.9	7265.47	16383	14088	23227.5	29906.8	20761.4	25317.7	23955	28845.8	1.71888	0.00134328	2.14223	1.09911	up	C00061	ko00190,ko00740,ko01100,ko01240,ko04977
MEDN1556	C4H9NO3	L-Allothreonine	Amino acid and Its metabolites	48575.9	63168.6	52806.7	27245.1	67430.5	80103.6	9	9	9	9	9	9	2.74099	0.000619954	0.000159137	-12.6174	down	C05519	ko00260,ko01100
MEDN1968	C7H10O7	(±)-Homocitric acid	Organic acid And Its derivatives	32095.9	17665.1	54940.8	14048.8	50662.7	37215.7	65909.2	98047.9	55654.4	58709.4	60218	89820	2.00449	0.00420802	2.07308	1.05178	up	C01251	ko00300,ko00620,ko01100,ko01210,ko01230,ko01240
MEDP1161	C4H10N3O5P	Creatine phosphate	Nucleotide And Its metabolites	9	9	9	9	9	9	4.63872e+06	3.42623e+06	1.20904e+06	5.38718e+06	4.4238e+06	6.63084e+06	2.74903	0.00234981	476219	18.8613	up	C02305	ko00330,ko01100
MEDP0089	C7H11N3O	N-Acetylhistamine	Alcohol and amines	9	9	9	9	9	9	5007.62	2893.7	9	8650.07	7004.02	15675.7	2.32002	0.0316581	726.669	9.50515	up	C05135	ko00340
MEDN0061	C10H11NO3	N-Phenylacetylglycine	Amino acid and Its metabolites	10179.9	5313.82	10430.4	6465.11	12454.2	11042	14879.1	19041.3	12708.3	11595.2	20636	19068.1	1.98917	0.00503364	1.7523	0.809252	up	C05598	ko00360
MEDN0263	C10H9NO3	5-Hydroxyindole-3-Acetic Acid	Heterocyclic compounds	184471	133115	136929	104820	116356	143334	88857.7	86361.4	75358.9	71931.9	96555.6	93495.7	2.31494	0.00466442	0.625818	-0.676185	down	C05635	ko00380,ko01100,ko04726
MEDN1117	C17H27N3O17P2	Uridine-5'-diphospho-N-acetylgalactosamine disodium salt	Nucleotide And Its metabolites	280869	203303	208265	184327	157201	293353	376153	409579	228537	501786	281258	260203	1.78623	0.0368431	1.55013	0.63239	up	C00043	ko00520,ko00524,ko00552,ko01100,ko01250,ko04931,ko05415
MEDP1761	C6H13NO5	D-Glucosamine	Carbohydrates and Its metabolites	20960.3	10607.6	9874.58	22666.6	20810.6	15377.3	13542.7	5674.46	14018.6	12454.3	6738.66	9926.46	1.61397	0.0457533	0.621704	-0.685701	down	C00329	ko00520,ko01100,ko01250
MEDN0235	C8H15NO6	N-Acetyl-D-Glucosamine	Carbohydrates and Its metabolites	44444.4	42481.6	36997.2	58360.7	60501.8	60038.3	81822	50450.4	50277.3	122852	114717	107801	1.79231	0.0347438	1.74332	0.801837	up	C00140	ko00520,ko01100,ko01250,ko02010
MEDN0326	C4H6O6	L-Tartaric Acid	Organic acid And Its derivatives	38609.3	46785	37948.5	46440.7	33186.9	27006	19181.4	17313.3	21796.6	30110	26134.1	16662.7	2.29996	0.00194229	0.570484	-0.809741	down	C00898	ko00630,ko01100
MEDN0195	C8H10NO6P	Pyridoxal 5'-Phosphate	Heterocyclic compounds	562283	246983	450602	272581	500023	454002	639135	754941	576571	630119	740586	929636	2.07553	0.00226851	1.71769	0.780468	up	C00018	ko00730,ko00750,ko01100,ko01240,ko04977
MEDN0720	C10H11NO3	2-Methylhippuric acid	Amino acid and Its metabolites	10179.9	5313.82	10430.4	6465.11	12454.2	11042	14879.1	19041.3	12708.3	11595.2	20636	19068.1	1.98917	0.00503364	1.7523	0.809252	up	C01586	ko01100
MEDN1614	C5H11O8P	D-Arabinose 5-phosphate	Carbohydrates and Its metabolites	8.53062e+06	8.3461e+06	3.37269e+06	5.22346e+06	9.78545e+06	6.23608e+06	9.22642e+06	1.12493e+07	6.56287e+06	1.53956e+07	1.05568e+07	9.64147e+06	1.57284	0.0460861	1.50942	0.593994	up	C01112	ko01100,ko01250
MEDN0170	C9H14N2O12P2	Uridine 5’-Diphosphate	Nucleotide And Its metabolites	426060	200654	608745	317105	741655	581356	1.04917e+06	780241	434124	734023	1.09326e+06	1.87967e+06	1.7388	0.0520281	2.07628	1.054	up	C00015	ko00240,ko01100,ko01232,ko01240,ko04080
MEDN2131	C9H14N2O7	Asp-Glu	Amino acid and Its metabolites	158604	70836.3	149227	48904.7	118878	135204	159524	311373	151424	96646.7	218141	210082	1.53176	0.056931	1.68295	0.750993	up	-	-
MEDP2570	C10H19N3O4	Ile-Asn	Amino acid and Its metabolites	55302.4	49153.1	9	38026.2	32315.2	172835	9	9	9	9	9	9	2.29773	0.0627459	0.000155333	-12.6524	down	-	-
MEDP2504	C10H19N3O4	Leu-Asn	Amino acid and Its metabolites	55302.4	49153.1	9	38026.2	32315.2	172835	9	9	9	9	9	9	2.29773	0.0627459	0.000155333	-12.6524	down	-	-
MEDN1954	C7H14N2O3	Val-Gly	Amino acid and Its metabolites	230015	245553	99800.8	103608	105643	167091	166414	326229	228619	215011	180313	351014	1.69724	0.0650242	1.54206	0.624862	up	-	-
MEDP2601	C11H21N5O5	Glu-Arg	Amino acid and Its metabolites	16956.5	34811	14798	15795	20739.8	29949.5	38125.5	33903	46401	33353.1	35948.1	14127.6	1.3878	0.066081	1.51716	0.601376	up	-	-
MEDN0019	C11H12N2O2	L-Tryptophan	Amino acid and Its metabolites	329682	171792	369708	168830	297329	307863	312390	646975	304479	338410	340961	540919	1.57178	0.0739506	1.50992	0.594476	up	C00078	ko00260,ko00380,ko00400,ko00970,ko01100,ko01210,ko01230,ko01240,ko04361,ko04726,ko04974,ko04978,ko05143,ko05230
MEDP0387	C7H16N4O2	L-Homoarginine	Amino acid and Its metabolites	333869	735712	361089	730417	545007	514232	712722	1.43636e+06	446233	680009	726621	1.29829e+06	1.58113	0.0880487	1.64587	0.718849	up	C01924	-
MEDP2369	C9H12N2O2	L-Tyrosinamide	Amino acid and Its metabolites	130896	87191.2	162451	206263	168320	112656	270662	270687	86786.2	159562	219534	309687	1.21224	0.088175	1.51758	0.601769	up	D83107	-
MEDP2426	C10H16N2O4	Proline-Hydroxyproline	Amino acid and Its metabolites	167965	76488.9	89343.7	74061.7	168141	276850	232789	231074	161342	132423	255577	290852	1.52395	0.0942953	1.52906	0.612644	up	-	-
MEDP1742	C12H16N2O3	Ala-Phe	Amino acid and Its metabolites	23763	20692.9	31348.8	17427.8	33308.6	27863.7	35571.6	19403.6	15223.5	4817.88	14488.4	5882.17	1.58039	0.0970364	0.617773	-0.694852	down	-	-
MEDP2431	C11H14N2O3	Phe-Gly	Amino acid and Its metabolites	51694.6	72791.8	51848.2	42281.2	162620	22237.7	109207	279702	84195	14973.2	189685	250316	1.05237	0.100765	2.30022	1.20177	up	-	-
MEDP0082	C3H7NO5S2	S-Sulfo-L-Cysteine	Amino acid and Its metabolites	59398.4	36655	31791	44358.9	40884	116638	40273	24310	32154	10647.3	25296.9	41789.8	1.50269	0.106582	0.529141	-0.918277	down	C05824	ko00270,ko01100,ko01230
MEDP0298	C6H13NO2	6-Aminocaproic Acid	Amino acid and Its metabolites	3.97328e+07	7.96557e+07	1.09094e+08	2.65837e+07	5.39276e+07	1.43108e+08	1.53815e+08	1.85899e+08	1.18023e+08	2.33265e+07	1.16173e+08	1.65691e+08	1.1178	0.113831	1.68751	0.754899	up	C02378	ko01100
MEDP0752	C6H13NO2	DL-Leucine	Amino acid and Its metabolites	3.97328e+07	7.96557e+07	1.09094e+08	2.65837e+07	5.39276e+07	1.43108e+08	1.53815e+08	1.85899e+08	1.18023e+08	2.33265e+07	1.16173e+08	1.65691e+08	1.1178	0.113831	1.68751	0.754899	up	C00123	ko00280,ko00290,ko00970,ko01100,ko01210,ko01230,ko02010,ko04150,ko04974,ko04978,ko05131,ko05230
MEDN0020	C5H11NO2	L-Valine	Amino acid and Its metabolites	466245	305532	308508	82777	351986	286238	248419	344888	74895.7	264142	83072.3	49378.2	1.27474	0.117691	0.59113	-0.758452	down	C00183	ko00280,ko00290,ko00311,ko00770,ko00970,ko01100,ko01210,ko01230,ko01240,ko02010,ko04974,ko04978,ko05230
MEDN1029	C11H14N2O3	Gly-Phe	Amino acid and Its metabolites	9011.46	4182.3	17326.8	6836.09	8355.58	12196.5	11889.3	26984	6853.55	14190.8	15078.7	15615	1.28898	0.133035	1.56473	0.645912	up	-	-
MEDP2371	C12H25N3O3	Lys-Ile	Amino acid and Its metabolites	116608	105763	130081	172275	145900	9182.49	99146	144457	146669	386551	216330	159479	1.05248	0.138101	1.69553	0.761732	up	-	-
MEDP1974	C7H13NO2	1-Methylpiperidine-2-carboxylic acid	Amino acid and Its metabolites	263854	269249	642232	252167	479552	1.69718e+06	1.44929e+06	1.10937e+06	1.08372e+06	251792	841440	1.69839e+06	1.39707	0.155715	1.78512	0.836021	up	-	-
MEDP1933	C7H13NO2	Cyclopentylglycine	Amino acid and Its metabolites	263854	269249	642232	252167	479552	1.69718e+06	1.44929e+06	1.10937e+06	1.08372e+06	251792	841440	1.69839e+06	1.39707	0.155715	1.78512	0.836021	up	-	-
MEDP0043	C20H32N6O12S2	Glutathione Oxidized	Amino acid and Its metabolites	1.58765e+06	412134	2.02626e+06	392104	1.39327e+06	1.53357e+06	1.10232e+06	2.69822e+06	1.35703e+06	837518	2.37527e+06	3.49501e+06	1.13821	0.172522	1.61544	0.691925	up	-	-
MEDP2325	C11H16N4O5	Glu-His	Amino acid and Its metabolites	383518	115533	167044	108436	143733	178074	241972	450040	179947	170554	180253	539059	1.32237	0.188426	1.60701	0.684378	up	-	-
MEDP2355	C7H12N2O5	Glu-Gly	Amino acid and Its metabolites	2.70058e+06	9	2.75222e+06	9	1.81416e+06	2.84587e+06	2.06384e+06	2.28991e+06	3.36281e+06	2.09518e+06	2.06518e+06	3.44418e+06	1.20082	0.20075	1.51501	0.599328	up	-	-
MEDP2546	C7H12N2O5	Gly-Glu	Amino acid and Its metabolites	2.70058e+06	9	2.75222e+06	9	1.81416e+06	2.84587e+06	2.06384e+06	2.28991e+06	3.36281e+06	2.09518e+06	2.06518e+06	3.44418e+06	1.20082	0.20075	1.51501	0.599328	up	-	-
MEDP1778	C5H11NO2	L-Norvaline	Amino acid and Its metabolites	7.32168e+06	9.06642e+06	1.28888e+07	7.3675e+06	1.08008e+07	3.05041e+07	9.06966e+06	5.44446e+07	1.84297e+07	7.22979e+06	1.08519e+07	3.78965e+07	1.0136	0.282335	1.76938	0.823247	up	C01826	-
MEDP2009	C8H8O3	3-Methoxybenzoic acid	Benzene and substituted derivatives	9347.84	14751.6	16368.7	7721.74	20212.1	14984.6	48811.3	14486.4	14129.8	52658.5	18037.9	10308.4	1.17822	0.172585	1.89998	0.925981	up	-	-
MEDP0047	C5H9N3	Histamine	Alcohol and amines	578779	1.21739e+06	170807	1.06092e+06	192558	417115	177033	219710	743057	188868	277569	205155	1.11935	0.172721	0.497968	-1.00588	down	C00388	ko00340,ko01100,ko04080,ko04664,ko04721,ko04750,ko04971,ko04974,ko05310
MEDP0242	C6H6N2O	Nicotinamide	CoEnzyme and vitamins	1.75962e+08	6.65491e+07	9.83346e+07	4.45255e+07	1.1837e+08	9.36648e+07	1.31216e+08	2.23472e+08	7.85851e+07	8.58225e+07	1.90584e+08	2.17906e+08	1.25205	0.123586	1.55269	0.634768	up	C00153	ko00760,ko01100,ko01240,ko04212,ko04977
MEDP0593	C5H5N5S	Thioguanine	Nucleotide And Its metabolites	108630	72084.2	171947	157735	79116.7	278309	243486	222791	202275	201077	179250	309846	1.74413	0.0554431	1.56567	0.646783	up	C07648	ko00983
MEDP1654	C11H15N5O4	1-Methyladenosine	Nucleotide And Its metabolites	47484.1	42044.2	30659	25518.7	18727.5	40946	14512.2	27273.2	5772.98	19495.7	30338	29888.2	1.37737	0.0567503	0.619732	-0.690283	down	C02494	-
MEDP1493	C11H15N5O4	N6-methyladenosine	Nucleotide And Its metabolites	47484.1	42044.2	30659	25518.7	18727.5	40946	14512.2	27273.2	5772.98	19495.7	30338	29888.2	1.37737	0.0567503	0.619732	-0.690283	down	-	-
MEDN1544	C10H15N5O11P2	Guanosine-5'-diphosphate	Nucleotide And Its metabolites	77910.8	9	37284	29470.6	51972.5	58767.6	61698.7	219704	77629.2	27902.8	136750	252182	1.06422	0.0660706	3.03767	1.60297	up	C00035	ko00230,ko01100,ko01232,ko04014,ko04015,ko04140,ko04144
MEDN1713	C9H16N3O14P3	Cytidine-5'-triphosphate	Nucleotide And Its metabolites	111813	40045.5	106088	23293.5	87646.2	61421.7	121805	157713	100810	41760.1	142934	213364	1.37863	0.0682559	1.8089	0.855114	up	C00063	ko00240,ko00515,ko01100,ko01232,ko01240
MEDN0533	C10H12N4O6	Xanthosine	Nucleotide And Its metabolites	290151	62549.2	263341	74446.3	278003	224510	271757	441137	138179	275216	591239	751020	1.43249	0.0767911	2.06919	1.04907	up	C01762	ko00230,ko00232,ko01100,ko01232,ko02010
MEDN1519	C10H16N5O13P3	Adenosine 5'-triphosphate（ATP）	Nucleotide And Its metabolites	5.35167e+06	903270	9.1161e+06	1.1633e+06	6.42996e+06	3.40875e+06	7.66566e+06	1.27769e+07	6.07139e+06	2.8883e+06	7.77519e+06	1.46288e+07	1.3931	0.0855814	1.96436	0.97406	up	C00002	ko00190,ko00230,ko01100,ko01232,ko01240,ko04020,ko04066,ko04080,ko04142,ko04217,ko04611,ko04621,ko04714,ko04721,ko04742,ko04750,ko04911,ko04917,ko04924,ko04930,ko05012,ko05022,ko05133,ko05410,ko05415
MEDN1003	C10H12N4O5	Inosine	Nucleotide And Its metabolites	6.10351e+07	1.4203e+07	4.36735e+07	1.68685e+07	3.88186e+07	4.96003e+07	3.61089e+07	1.22593e+08	4.30174e+07	5.09662e+07	5.94136e+07	8.70588e+07	1.46367	0.0939828	1.78037	0.832179	up	C00294	ko00230,ko01100,ko01232,ko02010
MEDN1677	C10H14N5O7P	2'-Aenylic Acid	Nucleotide And Its metabolites	471649	433653	920809	609904	331127	756577	1.27253e+06	505218	764605	422502	1.2484e+06	1.13717e+06	1.23565	0.127215	1.5184	0.602553	up	C00946	-
MEDN0143	C10H14N5O7P	3'-Adenylic acid	Nucleotide And Its metabolites	471649	433653	920809	609904	331127	756577	1.27253e+06	505218	764605	422502	1.2484e+06	1.13717e+06	1.23565	0.127215	1.5184	0.602553	up	C01367	ko00230,ko01100
MEDN1553	C10H14N4O11P2	Inosine diphosphate	Nucleotide And Its metabolites	223872	13892.9	67238.4	47777	70809.2	60819.1	192297	417451	49138.3	159243	137622	102727	1.31803	0.150509	2.18509	1.12769	up	C00104	ko00230,ko01100,ko01232
MEDP0378	C14H17N5O8	N6-Succinyl Adenosine	Nucleotide And Its metabolites	1.20134e+06	614676	1.48988e+06	647719	1.36443e+06	2.46075e+06	1.80658e+06	1.85543e+06	1.69043e+06	898733	2.16542e+06	3.40942e+06	1.33098	0.152856	1.52029	0.604346	up	-	-
MEDP0163	C9H13N3O5	Cytidine	Nucleotide And Its metabolites	316182	253429	791187	563777	518363	744073	574423	1.60042e+06	478853	280836	822437	2.3763e+06	1.09179	0.202341	1.92446	0.94445	up	C00475	ko00240,ko01100,ko01232,ko02010
MEDN1545	C10H14N5O8P	Guanosine-5'-monophosphate	Nucleotide And Its metabolites	169876	63449.1	155295	122396	156656	110210	161959	853074	142423	194157	227671	166534	1.37926	0.214735	2.24432	1.16628	up	C00144	ko00230,ko01100,ko01232,ko01523,ko04022,ko04740,ko04742,ko04744
MEDN1332	C16H25N5O15P2	Adenosine-5'-Diphosphoglucose	Nucleotide And Its metabolites	132500	45888.2	34578.1	25308.1	47738.9	44284.6	102573	299138	71477.5	59339.8	24052.7	86294.9	1.09058	0.267088	1.94636	0.960775	up	-	-
MEDP0442	C8H20NO6P	Sn-Glycero-3-Phosphocholine	Tryptamines,Cholines,Pigments	1.6538e+07	2.04809e+07	8.31644e+06	2.12749e+07	1.08149e+07	6.71669e+07	1.09568e+07	6.53388e+07	5.65968e+07	1.66897e+07	1.82638e+07	5.91363e+07	1.02029	0.333749	1.56981	0.65059	up	C00670	ko00564,ko00565,ko05231
MEDN1955	C6H8O7	D-Saccharic Acid 1,4-lactone (hydrate)	Carbohydrates and Its metabolites	9.23903e+06	3.69611e+06	6.08117e+06	2.00575e+06	7.37493e+06	4.71818e+06	7.87085e+06	1.60283e+07	1.01081e+07	3.80647e+06	8.18164e+06	2.281e+07	1.53524	0.0903867	2.07776	1.05503	up	C21095	-
MEDN1530	C12H22O11	D-cellobiose	Carbohydrates and Its metabolites	117170	36926.4	25473.6	26373.7	60744.1	28741	81980	175921	51158.1	86146.5	45395.8	60275.8	1.34586	0.194752	1.69542	0.761647	up	C06422	-
MEDN1958	C7H10O7	2-methyl citric acid	Organic acid And Its derivatives	240282	102538	585520	231843	602916	652093	532330	781684	515874	557132	596709	777883	1.46055	0.0756522	1.55748	0.639213	up	-	-
MEDN0338	C9H10O3	Phenyllactate(Pla)	Organic acid And Its derivatives	17786.6	5110.43	12433.5	4082.48	16740	5275.8	5363.97	21744.5	10172	26477.3	24911.4	39184.7	1.32579	0.0847167	2.08133	1.05751	up	C01479	-
MEDN1717	C9H10O3	Tropine	Organic acid And Its derivatives	17786.6	5110.43	12433.5	4082.48	16740	5275.8	5363.97	21744.5	10172	26477.3	24911.4	39184.7	1.32579	0.0847167	2.08133	1.05751	up	C01456	-
MEDN1052	C5H8O5	2-Hydroxyglutaric acid	Organic acid And Its derivatives	240265	412711	202051	210991	173297	188284	1.64223e+06	432098	856432	982294	267591	160176	1.60124	0.0851501	3.04064	1.60438	up	C03196	ko00310,ko01100
MEDN0206	C5H8O5	Citramalic Acid	Organic acid And Its derivatives	240265	412711	202051	210991	173297	188284	1.64223e+06	432098	856432	982294	267591	160176	1.60124	0.0851501	3.04064	1.60438	up	C00815	-
MEDN0202	C5H6O5	α-Ketoglutaric Acid (α-KG)	Organic acid And Its derivatives	617166	231994	498929	147926	375208	386773	1.24489e+06	1.88171e+06	283112	478832	1.03679e+06	469278	1.46798	0.090495	2.38911	1.25647	up	C00026	ko00020,ko00040,ko00053,ko00220,ko00250,ko00300,ko00310,ko00340,ko00430,ko00470,ko00630,ko00650,ko00660,ko01100,ko01200,ko01210,ko01230,ko01240,ko04066,ko04727,ko04922,ko04964,ko04976,ko05230
MEDN0321	C7H12O6	Quinic acid	Organic acid And Its derivatives	1.13208e+07	3.65426e+06	7.77216e+06	575760	1.05537e+07	6.63163e+06	8.19381e+06	1.81676e+07	1.19526e+07	4.24305e+06	1.05224e+07	2.19887e+07	1.27365	0.1028	1.85315	0.889983	up	C00296	ko00400,ko01100
MEDN0198	C6H8O7	Citric Acid	Organic acid And Its derivatives	3.27028e+07	1.12536e+07	2.35935e+07	7.35627e+06	3.55714e+07	2.01222e+07	2.69077e+07	6.99495e+07	3.97556e+07	1.37844e+07	2.93343e+07	9.40464e+07	1.40945	0.118115	2.09631	1.06785	up	C00158	ko00020,ko00250,ko00630,ko01100,ko01200,ko01210,ko01230,ko01240,ko04742,ko04922,ko05230
MEDP0882	C12H18N4O4PS	Thiamine-Monophosphate	Heterocyclic compounds	8001.85	70734.8	45757.3	6407.72	29873.5	23539	73602.2	41364.9	24458.2	32999.3	44150.4	72020.3	1.38986	0.211276	1.56578	0.646881	up	C01081	ko00730,ko01100,ko01240
MEDP1428	C15H27NO4	Carnitine C8:1	FA	320241	35798.2	233360	146216	170894	87446.2	24589.2	73340.9	67660	15987.5	67420.9	121777	1.62952	0.0554175	0.37303	-1.42263	down	-	-
MEDP1414	C19H35NO4	Carnitine C12:1	FA	80142.4	38592	150583	137914	61547	82558.3	20189.3	36465.6	93876.6	46133.3	62508.4	59950.3	1.43307	0.0972896	0.578817	-0.78882	down	-	-
MEDP1424	C16H31NO4	Carnitine C9:0	FA	265294	35448.8	801347	333587	231265	115423	9282.45	70891.6	52174.5	67557.4	87730.1	152333	1.6306	0.0979878	0.246846	-2.01832	down	-	-
MEDP1416	C18H35NO4	Carnitine C11:0	FA	101635	15811.9	258501	90216.3	73402.5	69276.7	10405.7	40059.7	22378.7	35225.7	40538.5	49558.6	1.616	0.0980776	0.325481	-1.61935	down	-	-
MEDP1375	C27H53NO5	Carnitine C20-OH	FA	13541.7	5778.22	25555.8	6958.29	14517.8	25206.1	9045.89	35977.5	43096.4	18126.1	23293.9	72095.2	1.47557	0.107748	2.20227	1.13899	up	-	-
MEDP1533	C29H45NO4	Carnitine C22:6	FA	13541.7	5778.22	25555.8	6958.29	14517.8	25206.1	9045.89	35977.5	43096.4	18126.1	23293.9	72095.2	1.47557	0.107748	2.20227	1.13899	up	-	-
MEDP1395	C24H47NO4	Carnitine C17:0	FA	270128	26071.6	1.14252e+06	488315	415197	139458	32974.9	52822.6	230505	90963.6	80751.7	91730.4	1.507	0.107748	0.23361	-2.09783	down	-	-
MEDP1418	C18H33NO4	Carnitine C11:1	FA	119014	22875.6	317772	113822	90635.4	85750.1	40141.2	63332.5	52142.9	40842.6	30603.4	46790.5	1.60182	0.1112	0.365201	-1.45324	down	-	-
MEDP1412	C20H37NO4	Carnitine C13:1	FA	26828.1	5357.59	54270.7	22294	27191.5	13531.8	5715.42	13583.9	17028.6	11431.4	9047.17	14687.2	1.32478	0.116549	0.478303	-1.064	down	-	-
MEDP1403	C22H41NO4	Carnitine C15:1	FA	7062.05	1323.9	26643.6	16096.5	7738.71	14162.3	1439.02	966.095	9174.33	6269.32	5713.45	7815.06	1.13802	0.119593	0.429667	-1.21871	down	-	-
MEDP1429	C12H21NO6	Carnitine C5:DC	FA	1.30828e+06	299572	1.71014e+06	121771	398937	1.52792e+06	456643	2.71852e+06	1.61558e+06	1.03543e+06	2.00107e+06	5.36282e+06	1.43769	0.134141	2.4578	1.29737	up	-	-
MEDP1423	C14H25NO6	Carnitine C7:DC	FA	71370.8	16000.2	102648	9542.09	23844.9	78509.2	16540.3	141869	99536.7	37989	65982.8	280884	1.10065	0.223556	2.12909	1.09023	up	-	-

## Sheet: Table S5
Table S5 Details for DAMs in cluster 2 and cluster 5
Index	Sub class	Formula	Compounds	Class I	Class II	CAS	Con1	Con2	Con3	Con4	Con5	Con6	LPS1	LPS2	LPS3	LPS4	LPS5	LPS6	HPS1	HPS2	HPS3	HPS4	HPS5	HPS6
MEDN0019	2	C11H12N2O2	L-Tryptophan	Amino acid and Its metabolites	Amino acids	73-22-3	329682	171792	369708	168830	297329	307863	304326	483940	597863	330938	381966	364875	312390	646975	304479	338410	340961	540919
MEDN1029	2	C11H14N2O3	Gly-Phe	Amino acid and Its metabolites	Amino acid derivatives	3321-03-7	9011.46	4182.3	17326.8	6836.09	8355.58	12196.5	9509.59	8749.56	25160.7	10393.5	20588.4	13784.2	11889.3	26984	6853.55	14190.8	15078.7	15615
MEDN1334	2	C11H13NO2	5-Methoxytryptophan	Amino acid and Its metabolites	Amino acid derivatives	712-09-4	9	9	9	9	9	9	1.73083e+06	1.56752e+06	1.6374e+06	1.44776e+06	1.4796e+06	1.44312e+06	1.26159e+06	1.43711e+06	1.3825e+06	1.34115e+06	1.54312e+06	1.38118e+06
MEDN1954	2	C7H14N2O3	Val-Gly	Amino acid and Its metabolites	Small Peptide	686-43-1	230015	245553	99800.8	103608	105643	167091	387109	276216	54642.2	171447	167976	205976	166414	326229	228619	215011	180313	351014
MEDP0298	2	C6H13NO2	6-Aminocaproic Acid	Amino acid and Its metabolites	Amino acid derivatives	60-32-2	3.97328e+07	7.96557e+07	1.09094e+08	2.65837e+07	5.39276e+07	1.43108e+08	1.07099e+08	9.06562e+07	1.19775e+08	1.0052e+08	1.07696e+08	9.32954e+07	1.53815e+08	1.85899e+08	1.18023e+08	2.33265e+07	1.16173e+08	1.65691e+08
MEDP0387	2	C7H16N4O2	L-Homoarginine	Amino acid and Its metabolites	Amino acids	156-86-5	333869	735712	361089	730417	545007	514232	873829	761685	660052	677727	552907	571324	712722	1.43636e+06	446233	680009	726621	1.29829e+06
MEDP0752	2	C6H13NO2	DL-Leucine	Amino acid and Its metabolites	Amino acids	328-39-2	3.97328e+07	7.96557e+07	1.09094e+08	2.65837e+07	5.39276e+07	1.43108e+08	1.07099e+08	9.06562e+07	1.19775e+08	1.0052e+08	1.07696e+08	9.32954e+07	1.53815e+08	1.85899e+08	1.18023e+08	2.33265e+07	1.16173e+08	1.65691e+08
MEDP1778	2	C5H11NO2	L-Norvaline	Amino acid and Its metabolites	Amino acids	6600-40-4	7.32168e+06	9.06642e+06	1.28888e+07	7.3675e+06	1.08008e+07	3.05041e+07	2.32278e+07	6.81575e+06	3.22508e+07	1.39816e+07	2.88571e+07	8.0046e+06	9.06966e+06	5.44446e+07	1.84297e+07	7.22979e+06	1.08519e+07	3.78965e+07
MEDP1780	2	C15H22N2O3	Leu-Phe	Amino acid and Its metabolites	Small Peptide	3063-05-6	8995.98	1121.27	6203.19	7817.71	9601.3	6014.79	10351.6	5236.97	34343.7	5274.01	12065.6	3087.49	20476.3	13573.4	4611.14	22798	14908.8	9298.14
MEDP1933	2	C7H13NO2	Cyclopentylglycine	Amino acid and Its metabolites	Amino acid derivatives	2521-84-8	263854	269249	642232	252167	479552	1.69718e+06	1.36326e+06	2.00695e+06	1.32073e+06	718857	771836	321307	1.44929e+06	1.10937e+06	1.08372e+06	251792	841440	1.69839e+06
MEDP1974	2	C7H13NO2	1-Methylpiperidine-2-carboxylic acid	Amino acid and Its metabolites	Amino acid derivatives	7730-87-2	263854	269249	642232	252167	479552	1.69718e+06	1.36326e+06	2.00695e+06	1.32073e+06	718857	771836	321307	1.44929e+06	1.10937e+06	1.08372e+06	251792	841440	1.69839e+06
MEDP2325	2	C11H16N4O5	Glu-His	Amino acid and Its metabolites	Small Peptide	37460-15-4	383518	115533	167044	108436	143733	178074	223199	204173	242505	153739	253304	170049	241972	450040	179947	170554	180253	539059
MEDP2355	2	C7H12N2O5	Glu-Gly	Amino acid and Its metabolites	Small Peptide	1948-29-4	2.70058e+06	9	2.75222e+06	9	1.81416e+06	2.84587e+06	2.66528e+06	3.64817e+06	1.94232e+06	2.27196e+06	2.22825e+06	1.7337e+06	2.06384e+06	2.28991e+06	3.36281e+06	2.09518e+06	2.06518e+06	3.44418e+06
MEDP2369	2	C9H12N2O2	L-Tyrosinamide	Amino acid and Its metabolites	Amino acid derivatives	4985-46-0	130896	87191.2	162451	206263	168320	112656	245894	224095	306495	179945	242189	172180	270662	270687	86786.2	159562	219534	309687
MEDP2371	2	C12H25N3O3	Lys-Ile	Amino acid and Its metabolites	Small Peptide	20556-13-2	116608	105763	130081	172275	145900	9182.49	251919	303520	133243	131977	99795.6	392768	99146	144457	146669	386551	216330	159479
MEDP2426	2	C10H16N2O4	Proline-Hydroxyproline	Amino acid and Its metabolites	Small Peptide	18684-24-7	167965	76488.9	89343.7	74061.7	168141	276850	170498	163002	311958	162795	152943	131112	232789	231074	161342	132423	255577	290852
MEDP2431	2	C11H14N2O3	Phe-Gly	Amino acid and Its metabolites	Small Peptide	721-90-4	51694.6	72791.8	51848.2	42281.2	162620	22237.7	233026	154417	104775	38921.4	257191	40591.9	109207	279702	84195	14973.2	189685	250316
MEDP2546	2	C7H12N2O5	Gly-Glu	Amino acid and Its metabolites	Small Peptide	7412-78-4	2.70058e+06	9	2.75222e+06	9	1.81416e+06	2.84587e+06	2.66528e+06	3.64817e+06	1.94232e+06	2.27196e+06	2.22825e+06	1.7337e+06	2.06384e+06	2.28991e+06	3.36281e+06	2.09518e+06	2.06518e+06	3.44418e+06
MEDN1712	2	C17H21N4O9P	Flavin Single Nucleotide(FMN)	CoEnzyme and vitamins	CoEnzyme and vitamins	130-40-5	16299	1812.34	15112.9	7265.47	16383	14088	12587.9	22604.5	22982.3	15153.7	25364.2	8905.35	23227.5	29906.8	20761.4	25317.7	23955	28845.8
MEDP0242	2	C6H6N2O	Nicotinamide	CoEnzyme and vitamins	CoEnzyme and vitamins	98-92-0	1.75962e+08	6.65491e+07	9.83346e+07	4.45255e+07	1.1837e+08	9.36648e+07	1.55002e+08	1.19466e+08	207862190	1.29626e+08	2.01627e+08	1.20314e+08	1.31216e+08	2.23472e+08	7.85851e+07	8.58225e+07	1.90584e+08	2.17906e+08
MEDN0143	2	C10H14N5O7P	3'-Adenylic acid	Nucleotide And Its metabolites	Nucleotide And Its metabolites	84-21-9	471649	433653	920809	609904	331127	756577	1.01973e+06	909984	925549	419783	566978	256213	1.27253e+06	505218	764605	422502	1.2484e+06	1.13717e+06
MEDN0170	2	C9H14N2O12P2	Uridine 5’-Diphosphate	Nucleotide And Its metabolites	Nucleotide And Its metabolites	58-98-0	426060	200654	608745	317105	741655	581356	627896	446399	777094	393351	656016	526527	1.04917e+06	780241	434124	734023	1.09326e+06	1.87967e+06
MEDN1003	2	C10H12N4O5	Inosine	Nucleotide And Its metabolites	Nucleotide And Its metabolites	58-63-9	6.10351e+07	1.4203e+07	4.36735e+07	1.68685e+07	3.88186e+07	4.96003e+07	5.07128e+07	5.91886e+07	1.20573e+08	3.86313e+07	3.9858e+07	8.32524e+07	3.61089e+07	1.22593e+08	4.30174e+07	5.09662e+07	5.94136e+07	8.70588e+07
MEDN1117	2	C17H27N3O17P2	Uridine-5'-diphospho-N-acetylgalactosamine disodium salt	Nucleotide And Its metabolites	Nucleotide And Its metabolites	528-04-1	280869	203303	208265	184327	157201	293353	114518	368699	314889	328389	313411	415542	376153	409579	228537	501786	281258	260203
MEDN1332	2	C16H25N5O15P2	Adenosine-5'-Diphosphoglucose	Nucleotide And Its metabolites	Nucleotide And Its metabolites	102129-65-7	132500	45888.2	34578.1	25308.1	47738.9	44284.6	57425	63981.6	213430	79007.1	63419.4	105798	102573	299138	71477.5	59339.8	24052.7	86294.9
MEDN1519	2	C10H16N5O13P3	Adenosine 5'-triphosphate（ATP）	Nucleotide And Its metabolites	Nucleotide And Its metabolites	10168-83-9	5.35167e+06	903270	9.1161e+06	1.1633e+06	6.42996e+06	3.40875e+06	4.01016e+06	6.56669e+06	7.09194e+06	3.05855e+06	7.3614e+06	3.2516e+06	7.66566e+06	1.27769e+07	6.07139e+06	2.8883e+06	7.77519e+06	1.46288e+07
MEDN1544	2	C10H15N5O11P2	Guanosine-5'-diphosphate	Nucleotide And Its metabolites	Nucleotide And Its metabolites	146-91-8	77910.8	9	37284	29470.6	51972.5	58767.6	85268.3	75760.4	98575.5	123623	97390	58084	61698.7	219704	77629.2	27902.8	136750	252182
MEDN1545	2	C10H14N5O8P	Guanosine-5'-monophosphate	Nucleotide And Its metabolites	Nucleotide And Its metabolites	85-32-5	169876	63449.1	155295	122396	156656	110210	229103	226936	169533	130164	239542	500936	161959	853074	142423	194157	227671	166534
MEDN1677	2	C10H14N5O7P	2'-Aenylic Acid	Nucleotide And Its metabolites	Nucleotide And Its metabolites	130-49-4	471649	433653	920809	609904	331127	756577	1.01973e+06	909984	925549	419783	566978	256213	1.27253e+06	505218	764605	422502	1.2484e+06	1.13717e+06
MEDN1678	2	C15H22N2O18P2	Uridine 5′-diphosphoglucuronic acid	Nucleotide And Its metabolites	Nucleotide And Its metabolites	2616-64-0	39338.5	7725.46	88952.9	8969.83	84275.5	67821.8	89129.1	130402	68463	68607.3	62879.9	62971.5	70850.9	219709	73312.8	103275	78144.6	157951
MEDN1713	2	C9H16N3O14P3	Cytidine-5'-triphosphate	Nucleotide And Its metabolites	Nucleotide And Its metabolites	65-47-4	111813	40045.5	106088	23293.5	87646.2	61421.7	78230	73682	67926.1	80451	133249	96841.5	121805	157713	100810	41760.1	142934	213364
MEDP0163	2	C9H13N3O5	Cytidine	Nucleotide And Its metabolites	Nucleotide And Its metabolites	65-46-3	316182	253429	791187	563777	518363	744073	1.46422e+06	548116	1.91008e+06	452331	1.00987e+06	182260	574423	1.60042e+06	478853	280836	822437	2.3763e+06
MEDP0378	2	C14H17N5O8	N6-Succinyl Adenosine	Nucleotide And Its metabolites	Nucleotide And Its metabolites	4542-23-8	1.20134e+06	614676	1.48988e+06	647719	1.36443e+06	2.46075e+06	3.02013e+06	3.42545e+06	2.20509e+06	340616	2.05886e+06	1.57122e+06	1.80658e+06	1.85543e+06	1.69043e+06	898733	2.16542e+06	3.40942e+06
MEDP0593	2	C5H5N5S	Thioguanine	Nucleotide And Its metabolites	Nucleotide And Its metabolites	154-42-7	108630	72084.2	171947	157735	79116.7	278309	225920	45618.3	198328	192613	239103	59407.8	243486	222791	202275	201077	179250	309846
MEDP1161	2	C4H10N3O5P	Creatine phosphate	Nucleotide And Its metabolites	Nucleotide And Its metabolites	67-07-2	9	9	9	9	9	9	9.90344e+06	2.25435e+06	3.66779e+06	9	9.64971e+06	5.1258e+06	4.63872e+06	3.42623e+06	1.20904e+06	5.38718e+06	4.4238e+06	6.63084e+06
MEDP0759	2	C30H46O4	18β-Glycyrrhetinic acid	Others	Hydrocarbon derivatives	471-53-4	376892	290239	326057	323831	294036	203630	427159	331219	389647	372163	429920	302974	368669	603972	363164	486720	439639	529458
MEDN0235	2	C8H15NO6	N-Acetyl-D-Glucosamine	Carbohydrates and Its metabolites	Sugar derivatives	7512-17-6	44444.4	42481.6	36997.2	58360.7	60501.8	60038.3	39933.7	52407.8	35911.8	62823.5	67542.7	82966.2	81822	50450.4	50277.3	122852	114717	107801
MEDN0538	2	C15H24N2O17P2	UDP-glucose	Carbohydrates and Its metabolites	Sugars	133-89-1	1.50423e+06	1.06302e+06	688404	808820	708686	917243	708540	1.66509e+06	1.77132e+06	1.68895e+06	1.05831e+06	1.24672e+06	1.93885e+06	2.63991e+06	2.19401e+06	2.15004e+06	1.05807e+06	1.02633e+06
MEDN1087	2	C15H24N2O17P2	UDP-D-galactose	Carbohydrates and Its metabolites	Sugars	2956-16-3	1.50423e+06	1.06302e+06	688404	808820	708686	917243	708540	1.66509e+06	1.77132e+06	1.68895e+06	1.05831e+06	1.24672e+06	1.93885e+06	2.63991e+06	2.19401e+06	2.15004e+06	1.05807e+06	1.02633e+06
MEDN1530	2	C12H22O11	D-cellobiose	Carbohydrates and Its metabolites	Sugars	528-50-7	117170	36926.4	25473.6	26373.7	60744.1	28741	34188.1	83287.9	61259.3	48723.6	46376.6	71222.3	81980	175921	51158.1	86146.5	45395.8	60275.8
MEDN1614	2	C5H11O8P	D-Arabinose 5-phosphate	Carbohydrates and Its metabolites	Phosphate sugars	13137-52-5	8.53062e+06	8.3461e+06	3.37269e+06	5.22346e+06	9.78545e+06	6.23608e+06	1.17239e+07	1.04159e+07	6.93455e+06	1.12555e+07	8.7959e+06	1.35446e+07	9.22642e+06	1.12493e+07	6.56287e+06	1.53956e+07	1.05568e+07	9.64147e+06
MEDN1955	2	C6H8O7	D-Saccharic Acid 1,4-lactone (hydrate)	Carbohydrates and Its metabolites	Sugars	61278-30-6	9.23903e+06	3.69611e+06	6.08117e+06	2.00575e+06	7.37493e+06	4.71818e+06	1.32815e+07	1.45763e+07	6.55158e+06	4.32278e+06	1.12353e+07	5.50934e+06	7.87085e+06	1.60283e+07	1.01081e+07	3.80647e+06	8.18164e+06	2.281e+07
MEDN0198	2	C6H8O7	Citric Acid	Organic acid And Its derivatives	Organic acid And Its derivatives	77-92-9	3.27028e+07	1.12536e+07	2.35935e+07	7.35627e+06	3.55714e+07	2.01222e+07	5.10864e+07	5.63748e+07	2.45918e+07	1.39273e+07	4.57379e+07	2.53419e+07	2.69077e+07	6.99495e+07	3.97556e+07	1.37844e+07	2.93343e+07	9.40464e+07
MEDN0202	2	C5H6O5	α-Ketoglutaric Acid (α-KG)	Organic acid And Its derivatives	Organic acid And Its derivatives	328-50-7	617166	231994	498929	147926	375208	386773	386693	678635	1.54891e+06	662366	361701	637019	1.24489e+06	1.88171e+06	283112	478832	1.03679e+06	469278
MEDN0206	2	C5H8O5	Citramalic Acid	Organic acid And Its derivatives	Organic acid And Its derivatives	597-44-4	240265	412711	202051	210991	173297	188284	169943	181282	1.01469e+06	236748	153010	290359	1.64223e+06	432098	856432	982294	267591	160176
MEDN0321	2	C7H12O6	Quinic acid	Organic acid And Its derivatives	Organic acid And Its derivatives	77-95-2	1.13208e+07	3.65426e+06	7.77216e+06	575760	1.05537e+07	6.63163e+06	1.93101e+07	1.63186e+07	6.6784e+06	4.68391e+06	1.55663e+07	7.72238e+06	8.19381e+06	1.81676e+07	1.19526e+07	4.24305e+06	1.05224e+07	2.19887e+07
MEDN0343	2	C7H10O5	Shikimic Acid	Organic acid And Its derivatives	Organic acid And Its derivatives	138-59-0	252731	72882.8	279369	79984.1	97034.1	72327.5	241785	190893	485682	195176	120422	109133	68240.7	978719	104588	90229.4	110308	103203
MEDN0555	2	C9H10O4	Hydroxyphenyllactic acid	Organic acid And Its derivatives	Organic acid And Its derivatives	306-23-0	374281	130790	289000	123515	306961	205323	202506	200916	533462	278580	307251	250451	252325	414351	350824	482935	451203	672166
MEDN1052	2	C5H8O5	2-Hydroxyglutaric acid	Organic acid And Its derivatives	Organic acid And Its derivatives	13095-48-2	240265	412711	202051	210991	173297	188284	169943	181282	1.01469e+06	236748	153010	290359	1.64223e+06	432098	856432	982294	267591	160176
MEDN1958	2	C7H10O7	2-methyl citric acid	Organic acid And Its derivatives	Organic acid And Its derivatives	6061-96-7	240282	102538	585520	231843	602916	652093	666863	493746	858497	420779	990094	411105	532330	781684	515874	557132	596709	777883
MEDN1964	2	C7H15N2O4P	Cis-ACCP	Organic acid And Its derivatives	Phosphoric acids	777075-44-2	26567.7	8919.44	18914.7	6121.72	24028.1	23615	32622.3	30232.7	28326.3	17467.4	36832.4	24356.1	29765.6	36499.8	17921.5	25673.3	24295.8	35100.4
MEDN1965	2	C5H8O5	α-Hydroxyglutaric Acid (sodium salt)	Organic acid And Its derivatives	Organic acid And Its derivatives	40951-21-1	746924	696767	1.04413e+06	566471	843672	641771	1.00826e+06	1.13693e+06	1.1037e+06	632577	1.31083e+06	459221	1.36892e+06	1.24588e+06	755245	914409	1.74565e+06	1.6884e+06
MEDN1968	2	C7H10O7	(±)-Homocitric acid	Organic acid And Its derivatives	Organic acid And Its derivatives	3562-74-1	32095.9	17665.1	54940.8	14048.8	50662.7	37215.7	59957.7	44562	63473.2	41880.4	98585.7	60351.2	65909.2	98047.9	55654.4	58709.4	60218	89820
MEDP0627	2	C6H5NO2	Isonicotinic acid	Organic acid And Its derivatives	Organic acid And Its derivatives	55-22-1	4.36633e+07	2.50459e+07	3.22071e+07	2.45925e+07	3.47509e+07	2.35674e+07	4.25042e+07	4.24993e+07	5.67831e+07	3.97464e+07	6.3997e+07	4.70116e+07	4.31642e+07	5.78117e+07	1.91346e+07	3.69878e+07	6.06081e+07	5.45986e+07
MEDN0195	2	C8H10NO6P	Pyridoxal 5'-Phosphate	Heterocyclic compounds	Pteridines and derivatives	54-47-7	562283	246983	450602	272581	500023	454002	444860	581532	811861	432130	586999	479035	639135	754941	576571	630119	740586	929636
MEDN0523	2	C11H11NO3	Indole-3-lactic acid	Heterocyclic compounds	Indole and Its derivatives	1821-52-9	2.64816e+07	2.6207e+07	4.3164e+07	3.29447e+07	3.95241e+07	4.04285e+07	3.55608e+07	4.81241e+07	5.11748e+07	4.91071e+07	5.72562e+07	5.43448e+07	5.41375e+07	6.14392e+07	5.94211e+07	6.05392e+07	7.46947e+07	7.35138e+07
MEDP0882	2	C12H18N4O4PS	Thiamine-Monophosphate	Heterocyclic compounds	Heterocyclic compounds	273724-21-3	8001.85	70734.8	45757.3	6407.72	29873.5	23539	33531.8	11807.5	20534.4	61434.7	61958.9	31364	73602.2	41364.9	24458.2	32999.3	44150.4	72020.3
Index	Sub class	Formula	Compounds	Class I	Class II	CAS	Con1	Con2	Con3	Con4	Con5	Con6	LPS1	LPS2	LPS3	LPS4	LPS5	LPS6	HPS1	HPS2	HPS3	HPS4	HPS5	HPS6
MEDN1556	5	C4H9NO3	L-Allothreonine	Amino acid and Its metabolites	Amino acids	28954-12-3	48575.9	63168.6	52806.7	27245.1	67430.5	80103.6	33215.1	9	55337.6	72236.8	31270.5	81798	9	9	9	9	9	9
MEDP0082	5	C3H7NO5S2	S-Sulfo-L-Cysteine	Amino acid and Its metabolites	Amino acid derivatives	1637-71-4	59398.4	36655	31791	44358.9	40884	116638	27038.2	41815.3	31545.5	76153.8	20690.5	40795.8	40273	24310	32154	10647.3	25296.9	41789.8
MEDP2552	5	C8H16N2O5	Thr-Thr	Amino acid and Its metabolites	Small Peptide	-	21210.2	12144.8	20590.1	11771.8	21159.1	15955.5	22563.9	29525.2	17847.4	20775.5	6493.09	19504.5	15385.3	21874	3376.42	11164.1	4773.89	20158.9
MEDN1231	5	C14H18O9	1-O-vanillyl-β-D-glucose	Benzene and substituted derivatives	Benzene and substituted derivatives	-	23653.3	42600.9	17239.4	22957.8	25490.1	23431.7	21940.9	19827.9	17644.6	29663.8	19433.9	15854.6	23421.1	13656.7	13741.6	13382.5	9615.41	10733.3
MEDP2027	5	C6H13NO5	2-Amino-2-deoxymannose	Alcohol and amines	Amines	2636-92-2	20960.3	10607.6	9874.58	22666.6	20810.6	15377.3	14448.8	16646.2	18717.8	17041.6	15659	16922.1	13542.7	5674.46	14018.6	12454.3	6738.66	9926.46
MEDP2045	5	C20H28O2	Vitamin A acid	CoEnzyme and vitamins	CoEnzyme and vitamins	302-79-4	684.792	4328.35	42852	2839.54	68143.3	9109.89	17235.5	12470	73421.1	1493.06	6843.94	17218.4	2292.54	7277.13	4961.82	3404.06	5355.32	9779.62
MEDP1654	5	C11H15N5O4	1-Methyladenosine	Nucleotide And Its metabolites	Nucleotide And Its metabolites	15763-06-1	47484.1	42044.2	30659	25518.7	18727.5	40946	40079.1	20071.6	33287.2	21740.7	29622	30977.8	14512.2	27273.2	5772.98	19495.7	30338	29888.2
MEDP0381	5	C6H7N5O	7-Methylguanine	Nucleotide And Its metabolites	Nucleotide And Its metabolites	578-76-7	3.9539e+06	2.58528e+06	3.25396e+06	2.96076e+06	2.72503e+06	5.69994e+06	2.49295e+06	2.95459e+06	2.10179e+06	2.47086e+06	2.3168e+06	3.18673e+06	9	9	9	9	9	9
MEDP1295	5	C9H13N3O5	Cytarabine	Nucleotide And Its metabolites	Nucleotide And Its metabolites	147-94-4	1.90494e+06	873306	1.25249e+06	474559	747517	332422	1.16323e+06	2.1495e+06	1.32054e+06	559498	661473	1.06629e+06	471289	761077	232162	738556	1.04744e+06	623964
MEDP1493	5	C11H15N5O4	N6-methyladenosine	Nucleotide And Its metabolites	Nucleotide And Its metabolites	1867-73-8	47484.1	42044.2	30659	25518.7	18727.5	40946	40079.1	20071.6	33287.2	21740.7	29622	30977.8	14512.2	27273.2	5772.98	19495.7	30338	29888.2
MEDP1761	5	C6H13NO5	D-Glucosamine	Carbohydrates and Its metabolites	Sugar acids	3416-24-8	20960.3	10607.6	9874.58	22666.6	20810.6	15377.3	14448.8	16646.2	18717.8	17041.6	15659	16922.1	13542.7	5674.46	14018.6	12454.3	6738.66	9926.46
MEDN1114	5	C5H8O5	D-Ribono-1,4-lactone	Carbohydrates and Its metabolites	Sugar acids	5336-08-3	124971	127109	133631	173013	114843	107553	100713	114532	53402.2	108109	76190.6	94889.2	52691.3	84876.3	61038.6	47468.3	47653	55248.2
MEDN1557	5	C6H9O9P	L-Ascorbic acid 2-phosphate	Organic acid And Its derivatives	Phosphoric acids	23313-12-4	35792.3	38531.6	19953.1	38479	15767	28572.4	21720.5	19427.6	29631.3	28300	30169.3	22283.8	20920.5	2201.44	21512.8	13050.2	21014.9	9669.64
MEDN0326	5	C4H6O6	L-Tartaric Acid	Organic acid And Its derivatives	Organic acid And Its derivatives	87-69-4	38609.3	46785	37948.5	46440.7	33186.9	27006	27636.1	34984.2	35932.6	20582.5	25962.2	24213.8	19181.4	17313.3	21796.6	30110	26134.1	16662.7
MEDN0263	5	C10H9NO3	5-Hydroxyindole-3-Acetic Acid	Heterocyclic compounds	Indole and Its derivatives	54-16-0	184471	133115	136929	104820	116356	143334	141745	120697	97154	110058	81294.1	102494	88857.7	86361.4	75358.9	71931.9	96555.6	93495.7
MEDP1694	5	C5H5N	Pyridine	Heterocyclic compounds	Pteridines and derivatives	-	1.5799e+06	2.21986e+06	2.65805e+06	2.15294e+06	1.01956e+06	2.11621e+06	1.65118e+06	2.55653e+06	924834	1.36276e+06	829210	2.06392e+06	1.3284e+06	828993	1.73096e+06	1.95779e+06	944626	772391
MEDP1416	5	C18H35NO4	Carnitine C11:0	FA	CAR	-	101635	15811.9	258501	90216.3	73402.5	69276.7	366715	27987.6	55065	76736.3	375576	59889.5	10405.7	40059.7	22378.7	35225.7	40538.5	49558.6
MEDP1418	5	C18H33NO4	Carnitine C11:1	FA	CAR	-	119014	22875.6	317772	113822	90635.4	85750.1	99911.3	45942.3	172724	101939	173113	56644.5	40141.2	63332.5	52142.9	40842.6	30603.4	46790.5
MEDP1414	5	C19H35NO4	Carnitine C12:1	FA	CAR	-	80142.4	38592	150583	137914	61547	82558.3	108266	85424	40400.8	77158.2	196717	46141.8	20189.3	36465.6	93876.6	46133.3	62508.4	59950.3
MEDP1412	5	C20H37NO4	Carnitine C13:1	FA	CAR	-	26828.1	5357.59	54270.7	22294	27191.5	13531.8	44067	19703.2	20434.6	18081.8	55926.5	20420	5715.42	13583.9	17028.6	11431.4	9047.17	14687.2
MEDP1526	5	C22H43NO4	Carnitine C15	FA	CAR	-	197899	17570.8	296602	285895	149716	101441	162834	38799.9	96832.3	112615	338461	85686.7	9905.55	39962.6	58644.3	35281.3	42136.9	78773.5
MEDP1403	5	C22H41NO4	Carnitine C15:1	FA	CAR	-	7062.05	1323.9	26643.6	16096.5	7738.71	14162.3	26050	5705.24	5453.2	9359.96	29221.9	4347.55	1439.02	966.095	9174.33	6269.32	5713.45	7815.06
MEDP1395	5	C24H47NO4	Carnitine C17:0	FA	CAR	-	270128	26071.6	1.14252e+06	488315	415197	139458	315672	88779.3	181584	169906	518693	322811	32974.9	52822.6	230505	90963.6	80751.7	91730.4
MEDP1430	5	C14H27NO4	Carnitine C7:0	FA	CAR	-	2.7253e+06	702327	5.04028e+06	2.38211e+06	3.43164e+06	1.13706e+06	3.97395e+06	497319	2.83716e+06	2.33366e+06	6.02965e+06	1.83847e+06	178406	896026	519640	439214	555625	1.34774e+06
MEDP1428	5	C15H27NO4	Carnitine C8:1	FA	CAR	-	320241	35798.2	233360	146216	170894	87446.2	313879	48944.4	128742	119325	316944	108951	24589.2	73340.9	67660	15987.5	67420.9	121777
MEDP1424	5	C16H31NO4	Carnitine C9:0	FA	CAR	-	265294	35448.8	801347	333587	231265	115423	205851	77053.3	157336	167578	1.35415e+06	196950	9282.45	70891.6	52174.5	67557.4	87730.1	152333

## Sheet: Table S6
Table S6 Detailed information about the KEGG enrichment analysis of the DAMs in Con vs. LPS and Con vs. HPS
Kegg_pathway	ko_ID	Sig_compound	compound	Sig_compound_all	compound_all	IndexList	CIDList	Pathway
Biosynthesis of cofactors	ko01240	10	56	35	324	MEDN1968;MEDN0198;MEDN1712;MEDP2506;MEDP0242;MEDN0498;MEDN0343;MEDN0419;MEDN1678;MEDN0202	C01251+C00158+C00061+C00130+C00153+C00117+C00493+C00105+C00167+C00026	https:\\www.genome.jp\dbget-bin\www_bget?map01240
Purine metabolism	ko00230	7	28	35	324	MEDP1276;MEDN1544;MEDN1545;MEDN1003;MEDP2506;MEDN1553;MEDN0498	C00242+C00035+C00144+C00294+C00130+C00104+C00117	https:\\www.genome.jp\dbget-bin\www_bget?map00230
Nucleotide metabolism	ko01232	7	28	35	324	MEDP1276;MEDN1544;MEDN1545;MEDN1003;MEDP2506;MEDN1553;MEDN0419	C00242+C00035+C00144+C00294+C00130+C00104+C00105	https:\\www.genome.jp\dbget-bin\www_bget?map01232
Biosynthesis of amino acids	ko01230	6	42	35	324	MEDN1968;MEDN0198;MEDN0657;MEDN0498;MEDN0343;MEDN0202	C01251+C00158+C00231+C00117+C00493+C00026	https:\\www.genome.jp\dbget-bin\www_bget?map01230
2-Oxocarboxylic acid metabolism	ko01210	4	16	35	324	MEDN1968;MEDN0203;MEDN0198;MEDN0202	C01251+C00417+C00158+C00026	https:\\www.genome.jp\dbget-bin\www_bget?map01210
Carbon metabolism	ko01200	4	20	35	324	MEDN0198;MEDN0657;MEDN0498;MEDN0202	C00158+C00231+C00117+C00026	https:\\www.genome.jp\dbget-bin\www_bget?map01200
Histidine metabolism	ko00340	4	15	35	324	MEDP0437;MEDP0047;MEDP0089;MEDN0202	C05570+C00388+C05135+C00026	https:\\www.genome.jp\dbget-bin\www_bget?map00340
Citrate cycle (TCA cycle)	ko00020	3	7	35	324	MEDN0203;MEDN0198;MEDN0202	C00417+C00158+C00026	https:\\www.genome.jp\dbget-bin\www_bget?map00020
Glyoxylate and dicarboxylate metabolism	ko00630	3	12	35	324	MEDN0203;MEDN0198;MEDN0202	C00417+C00158+C00026	https:\\www.genome.jp\dbget-bin\www_bget?map00630
Pentose and glucuronate interconversions	ko00040	3	7	35	324	MEDN0657;MEDN1678;MEDN0202	C00231+C00167+C00026	https:\\www.genome.jp\dbget-bin\www_bget?map00040
Lysine biosynthesis	ko00300	2	7	35	324	MEDN1968;MEDN0202	C01251+C00026	https:\\www.genome.jp\dbget-bin\www_bget?map00300
Sphingolipid metabolism	ko00600	2	6	35	324	MEDP0592;MEDP1051	C02934+C00319	https:\\www.genome.jp\dbget-bin\www_bget?map00600
Glucagon signaling pathway	ko04922	2	9	35	324	MEDN0198;MEDN0202	C00158+C00026	https:\\www.genome.jp\dbget-bin\www_bget?map04922
Pentose phosphate pathway	ko00030	2	6	35	324	MEDN0657;MEDN0498	C00231+C00117	https:\\www.genome.jp\dbget-bin\www_bget?map00030
Thyroid hormone synthesis	ko04918	2	7	35	324	MEDN0657;MEDN0498	C00231+C00117	https:\\www.genome.jp\dbget-bin\www_bget?map04918
Fatty acid degradation	ko00071	1	2	35	324	MEDP1397	C02990	https:\\www.genome.jp\dbget-bin\www_bget?map00071
Fatty acid metabolism	ko01212	1	2	35	324	MEDP1397	C02990	https:\\www.genome.jp\dbget-bin\www_bget?map01212
Autophagy - animal	ko04140	1	1	35	324	MEDN1544	C00035	https:\\www.genome.jp\dbget-bin\www_bget?map04140
Metabolic pathways	ko01100	31	277	35	324	MEDN1968;MEDN0089;MEDN1241;MEDN0720;MEDP0592;MEDN1009;MEDN0203;MEDN0198;MEDP1161;MEDP0877;MEDN1614;MEDN0657;MEDP0437;MEDN1805;MEDN1712;MEDP1276;MEDN1544;MEDN1545;MEDP0047;MEDN1003;MEDP2506;MEDN1553;MEDP2143;MEDP0242;MEDN0321;MEDN0498;MEDN0343;MEDP1051;MEDN0419;MEDN1678;MEDN0202	C01251+C00628+C11516+C01586+C02934+C05593+C00417+C00158+C02305+C00307+C01112+C00231+C05570+C08362+C00061+C00242+C00035+C00144+C00388+C00294+C00130+C00104+C06179+C00153+C00296+C00117+C00493+C00319+C00105+C00167+C00026	https:\\www.genome.jp\dbget-bin\www_bget?map01100
Apoptosis	ko04210	1	1	35	324	MEDP1051	C00319	https:\\www.genome.jp\dbget-bin\www_bget?map04210
Teichoic acid biosynthesis	ko00552	1	2	35	324	MEDP0877	C00307	https:\\www.genome.jp\dbget-bin\www_bget?map00552
Taste transduction	ko04742	3	11	35	324	MEDN0198;MEDN1545;MEDP2506	C00158+C00144+C00130	https:\\www.genome.jp\dbget-bin\www_bget?map04742
Ascorbate and aldarate metabolism	ko00053	3	10	35	324	MEDN0657;MEDN1678;MEDN0202	C00231+C00167+C00026	https:\\www.genome.jp\dbget-bin\www_bget?map00053
Tyrosine metabolism	ko00350	2	17	35	324	MEDN0089;MEDN1009	C00628+C05593	https:\\www.genome.jp\dbget-bin\www_bget?map00350
Phenylalanine metabolism	ko00360	2	12	35	324	MEDN1009;MEDN0061	C05593+C05598	https:\\www.genome.jp\dbget-bin\www_bget?map00360
C5-Branched dibasic acid metabolism	ko00660	2	5	35	324	MEDN0203;MEDN0202	C00417+C00026	https:\\www.genome.jp\dbget-bin\www_bget?map00660
Alanine, aspartate and glutamate metabolism	ko00250	2	13	35	324	MEDN0198;MEDN0202	C00158+C00026	https:\\www.genome.jp\dbget-bin\www_bget?map00250
Central carbon metabolism in cancer	ko05230	2	25	35	324	MEDN0198;MEDN0202	C00158+C00026	https:\\www.genome.jp\dbget-bin\www_bget?map05230
Biosynthesis of nucleotide sugars	ko01250	2	15	35	324	MEDN1614;MEDN1678	C01112+C00167	https:\\www.genome.jp\dbget-bin\www_bget?map01250
Vitamin digestion and absorption	ko04977	2	10	35	324	MEDN1712;MEDP0242	C00061+C00153	https:\\www.genome.jp\dbget-bin\www_bget?map04977
Antifolate resistance	ko01523	2	4	35	324	MEDN1545;MEDP2506	C00144+C00130	https:\\www.genome.jp\dbget-bin\www_bget?map01523
Phenylalanine, tyrosine and tryptophan biosynthesis	ko00400	2	10	35	324	MEDN0321;MEDN0343	C00296+C00493	https:\\www.genome.jp\dbget-bin\www_bget?map00400
Pyruvate metabolism	ko00620	1	5	35	324	MEDN1968	C01251	https:\\www.genome.jp\dbget-bin\www_bget?map00620
Fructose and mannose metabolism	ko00051	1	10	35	324	MEDN1241	C11516	https:\\www.genome.jp\dbget-bin\www_bget?map00051
Arginine and proline metabolism	ko00330	1	19	35	324	MEDP1161	C02305	https:\\www.genome.jp\dbget-bin\www_bget?map00330
Glycerophospholipid metabolism	ko00564	1	9	35	324	MEDP0877	C00307	https:\\www.genome.jp\dbget-bin\www_bget?map00564
Choline metabolism in cancer	ko05231	1	5	35	324	MEDP0877	C00307	https:\\www.genome.jp\dbget-bin\www_bget?map05231
Fatty acid biosynthesis	ko00061	1	3	35	324	MEDN1805	C08362	https:\\www.genome.jp\dbget-bin\www_bget?map00061
Oxidative phosphorylation	ko00190	1	7	35	324	MEDN1712	C00061	https:\\www.genome.jp\dbget-bin\www_bget?map00190
Riboflavin metabolism	ko00740	1	6	35	324	MEDN1712	C00061	https:\\www.genome.jp\dbget-bin\www_bget?map00740
Ras signaling pathway	ko04014	1	2	35	324	MEDN1544	C00035	https:\\www.genome.jp\dbget-bin\www_bget?map04014
Rap1 signaling pathway	ko04015	1	2	35	324	MEDN1544	C00035	https:\\www.genome.jp\dbget-bin\www_bget?map04015
Endocytosis	ko04144	1	1	35	324	MEDN1544	C00035	https:\\www.genome.jp\dbget-bin\www_bget?map04144
cGMP-PKG signaling pathway	ko04022	1	4	35	324	MEDN1545	C00144	https:\\www.genome.jp\dbget-bin\www_bget?map04022
Olfactory transduction	ko04740	1	3	35	324	MEDN1545	C00144	https:\\www.genome.jp\dbget-bin\www_bget?map04740
Phototransduction	ko04744	1	1	35	324	MEDN1545	C00144	https:\\www.genome.jp\dbget-bin\www_bget?map04744
Neuroactive ligand-receptor interaction	ko04080	1	18	35	324	MEDP0047	C00388	https:\\www.genome.jp\dbget-bin\www_bget?map04080
Fc epsilon RI signaling pathway	ko04664	1	2	35	324	MEDP0047	C00388	https:\\www.genome.jp\dbget-bin\www_bget?map04664
Synaptic vesicle cycle	ko04721	1	5	35	324	MEDP0047	C00388	https:\\www.genome.jp\dbget-bin\www_bget?map04721
Inflammatory mediator regulation of TRP channels	ko04750	1	3	35	324	MEDP0047	C00388	https:\\www.genome.jp\dbget-bin\www_bget?map04750
Gastric acid secretion	ko04971	1	2	35	324	MEDP0047	C00388	https:\\www.genome.jp\dbget-bin\www_bget?map04971
Protein digestion and absorption	ko04974	1	23	35	324	MEDP0047	C00388	https:\\www.genome.jp\dbget-bin\www_bget?map04974
Asthma	ko05310	1	1	35	324	MEDP0047	C00388	https:\\www.genome.jp\dbget-bin\www_bget?map05310
ABC transporters	ko02010	1	44	35	324	MEDN1003	C00294	https:\\www.genome.jp\dbget-bin\www_bget?map02010
Drug metabolism - other enzymes	ko00983	1	3	35	324	MEDP0627	C07446	https:\\www.genome.jp\dbget-bin\www_bget?map00983
Nicotinate and nicotinamide metabolism	ko00760	1	10	35	324	MEDP0242	C00153	https:\\www.genome.jp\dbget-bin\www_bget?map00760
Longevity regulating pathway - worm	ko04212	1	2	35	324	MEDP0242	C00153	https:\\www.genome.jp\dbget-bin\www_bget?map04212
Phosphonate and phosphinate metabolism	ko00440	1	5	35	324	MEDN0498	C00117	https:\\www.genome.jp\dbget-bin\www_bget?map00440
Vitamin B6 metabolism	ko00750	1	6	35	324	MEDN0498	C00117	https:\\www.genome.jp\dbget-bin\www_bget?map00750
Sphingolipid signaling pathway	ko04071	1	6	35	324	MEDP1051	C00319	https:\\www.genome.jp\dbget-bin\www_bget?map04071
Necroptosis	ko04217	1	2	35	324	MEDP1051	C00319	https:\\www.genome.jp\dbget-bin\www_bget?map04217
Pyrimidine metabolism	ko00240	1	25	35	324	MEDN0419	C00105	https:\\www.genome.jp\dbget-bin\www_bget?map00240
Amino sugar and nucleotide sugar metabolism	ko00520	1	15	35	324	MEDN1678	C00167	https:\\www.genome.jp\dbget-bin\www_bget?map00520
Arginine biosynthesis	ko00220	1	12	35	324	MEDN0202	C00026	https:\\www.genome.jp\dbget-bin\www_bget?map00220
Lysine degradation	ko00310	1	14	35	324	MEDN0202	C00026	https:\\www.genome.jp\dbget-bin\www_bget?map00310
Taurine and hypotaurine metabolism	ko00430	1	9	35	324	MEDN0202	C00026	https:\\www.genome.jp\dbget-bin\www_bget?map00430
D-Amino acid metabolism	ko00470	1	22	35	324	MEDN0202	C00026	https:\\www.genome.jp\dbget-bin\www_bget?map00470
Butanoate metabolism	ko00650	1	7	35	324	MEDN0202	C00026	https:\\www.genome.jp\dbget-bin\www_bget?map00650
HIF-1 signaling pathway	ko04066	1	5	35	324	MEDN0202	C00026	https:\\www.genome.jp\dbget-bin\www_bget?map04066
GABAergic synapse	ko04727	1	5	35	324	MEDN0202	C00026	https:\\www.genome.jp\dbget-bin\www_bget?map04727
Proximal tubule bicarbonate reclamation	ko04964	1	4	35	324	MEDN0202	C00026	https:\\www.genome.jp\dbget-bin\www_bget?map04964
Kegg_pathway	ko_ID	Sig_compound	compound	Sig_compound_all	compound_all	IndexList	CIDList	Pathway
Biosynthesis of cofactors	ko01240	14	56	41	324	MEDN1968;MEDN1519;MEDN0198;MEDN1713;MEDN1712;MEDN0019;MEDN0020;MEDP0242;MEDN0195;MEDP0882;MEDN0538;MEDN0170;MEDN1678;MEDN0202	C01251+C00002+C00158+C00063+C00061+C00078+C00183+C00153+C00018+C01081+C00029+C00015+C00167+C00026	https:\\www.genome.jp\dbget-bin\www_bget?map01240
Nucleotide metabolism	ko01232	9	28	41	324	MEDN1519;MEDP0163;MEDN1713;MEDN1544;MEDN1545;MEDN1003;MEDN1553;MEDN0170;MEDN0533	C00002+C00475+C00063+C00035+C00144+C00294+C00104+C00015+C01762	https:\\www.genome.jp\dbget-bin\www_bget?map01232
Biosynthesis of amino acids	ko01230	7	42	41	324	MEDN1968;MEDN0198;MEDP0752;MEDN0019;MEDN0020;MEDP0082;MEDN0202	C01251+C00158+C00123+C00078+C00183+C05824+C00026	https:\\www.genome.jp\dbget-bin\www_bget?map01230
Purine metabolism	ko00230	7	28	41	324	MEDN0143;MEDN1519;MEDN1544;MEDN1545;MEDN1003;MEDN1553;MEDN0533	C01367+C00002+C00035+C00144+C00294+C00104+C01762	https:\\www.genome.jp\dbget-bin\www_bget?map00230
Biosynthesis of nucleotide sugars	ko01250	7	15	41	324	MEDN1614;MEDP1761;MEDN0235;MEDN1087;MEDN0538;MEDN1678;MEDN1117	C01112+C00329+C00140+C00052+C00029+C00167+C00043	https:\\www.genome.jp\dbget-bin\www_bget?map01250
2-Oxocarboxylic acid metabolism	ko01210	6	16	41	324	MEDN1968;MEDN0198;MEDP0752;MEDN0019;MEDN0020;MEDN0202	C01251+C00158+C00123+C00078+C00183+C00026	https:\\www.genome.jp\dbget-bin\www_bget?map01210
Amino sugar and nucleotide sugar metabolism	ko00520	6	15	41	324	MEDP1761;MEDN0235;MEDN1087;MEDN0538;MEDN1678;MEDN1117	C00329+C00140+C00052+C00029+C00167+C00043	https:\\www.genome.jp\dbget-bin\www_bget?map00520
Taste transduction	ko04742	3	11	41	324	MEDN1519;MEDN0198;MEDN1545	C00002+C00158+C00144	https:\\www.genome.jp\dbget-bin\www_bget?map04742
Glyoxylate and dicarboxylate metabolism	ko00630	3	12	41	324	MEDN0198;MEDN0326;MEDN0202	C00158+C00898+C00026	https:\\www.genome.jp\dbget-bin\www_bget?map00630
Mineral absorption	ko04978	3	12	41	324	MEDP0752;MEDN0019;MEDN0020	C00123+C00078+C00183	https:\\www.genome.jp\dbget-bin\www_bget?map04978
Vitamin digestion and absorption	ko04977	3	10	41	324	MEDN1712;MEDP0242;MEDN0195	C00061+C00153+C00018	https:\\www.genome.jp\dbget-bin\www_bget?map04977
Pentose and glucuronate interconversions	ko00040	3	7	41	324	MEDN0538;MEDN1678;MEDN0202	C00029+C00167+C00026	https:\\www.genome.jp\dbget-bin\www_bget?map00040
Lysine biosynthesis	ko00300	2	7	41	324	MEDN1968;MEDN0202	C01251+C00026	https:\\www.genome.jp\dbget-bin\www_bget?map00300
Oxidative phosphorylation	ko00190	2	7	41	324	MEDN1519;MEDN1712	C00002+C00061	https:\\www.genome.jp\dbget-bin\www_bget?map00190
Citrate cycle (TCA cycle)	ko00020	2	7	41	324	MEDN0198;MEDN0202	C00158+C00026	https:\\www.genome.jp\dbget-bin\www_bget?map00020
Valine, leucine and isoleucine degradation	ko00280	2	5	41	324	MEDP0752;MEDN0020	C00123+C00183	https:\\www.genome.jp\dbget-bin\www_bget?map00280
Valine, leucine and isoleucine biosynthesis	ko00290	2	4	41	324	MEDP0752;MEDN0020	C00123+C00183	https:\\www.genome.jp\dbget-bin\www_bget?map00290
Ether lipid metabolism	ko00565	1	1	41	324	MEDP0442	C00670	https:\\www.genome.jp\dbget-bin\www_bget?map00565
Metabolic pathways	ko01100	37	277	41	324	MEDN1968;MEDN1052;MEDN0720;MEDN0143;MEDN0263;MEDP0298;MEDN1519;MEDN0198;MEDP1161;MEDP0163;MEDN1713;MEDN1614;MEDP1761;MEDP0752;MEDN1712;MEDN1544;MEDN1545;MEDP0047;MEDN1003;MEDN1553;MEDN1556;MEDN0326;MEDN0019;MEDN0020;MEDN0235;MEDP0242;MEDN0195;MEDN0321;MEDP0082;MEDP0882;MEDN1087;MEDN0538;MEDN0170;MEDN1678;MEDN1117;MEDN0533;MEDN0202	C01251+C03196+C01586+C01367+C05635+C02378+C00002+C00158+C02305+C00475+C00063+C01112+C00329+C00123+C00061+C00035+C00144+C00388+C00294+C00104+C05519+C00898+C00078+C00183+C00140+C00153+C00018+C00296+C05824+C01081+C00052+C00029+C00015+C00167+C00043+C01762+C00026	https:\\www.genome.jp\dbget-bin\www_bget?map01100
Glycerolipid metabolism	ko00561	1	1	41	324	MEDN0538	C00029	https:\\www.genome.jp\dbget-bin\www_bget?map00561
Pyruvate metabolism	ko00620	1	5	41	324	MEDN1968	C01251	https:\\www.genome.jp\dbget-bin\www_bget?map00620
Endocytosis	ko04144	1	1	41	324	MEDN1544	C00035	https:\\www.genome.jp\dbget-bin\www_bget?map04144
Lysine degradation	ko00310	2	14	41	324	MEDN1052;MEDN0202	C03196+C00026	https:\\www.genome.jp\dbget-bin\www_bget?map00310
Tryptophan metabolism	ko00380	2	13	41	324	MEDN0263;MEDN0019	C05635+C00078	https:\\www.genome.jp\dbget-bin\www_bget?map00380
Serotonergic synapse	ko04726	2	3	41	324	MEDN0263;MEDN0019	C05635+C00078	https:\\www.genome.jp\dbget-bin\www_bget?map04726
Calcium signaling pathway	ko04020	1	4	41	324	MEDN1519	C00002	https:\\www.genome.jp\dbget-bin\www_bget?map04020
HIF-1 signaling pathway	ko04066	2	5	41	324	MEDN1519;MEDN0202	C00002+C00026	https:\\www.genome.jp\dbget-bin\www_bget?map04066
Neuroactive ligand-receptor interaction	ko04080	3	18	41	324	MEDN1519;MEDP0047;MEDN0170	C00002+C00388+C00015	https:\\www.genome.jp\dbget-bin\www_bget?map04080
Lysosome	ko04142	1	4	41	324	MEDN1519	C00002	https:\\www.genome.jp\dbget-bin\www_bget?map04142
Necroptosis	ko04217	1	2	41	324	MEDN1519	C00002	https:\\www.genome.jp\dbget-bin\www_bget?map04217
Platelet activation	ko04611	1	3	41	324	MEDN1519	C00002	https:\\www.genome.jp\dbget-bin\www_bget?map04611
NOD-like receptor signaling pathway	ko04621	1	2	41	324	MEDN1519	C00002	https:\\www.genome.jp\dbget-bin\www_bget?map04621
Thermogenesis	ko04714	1	7	41	324	MEDN1519	C00002	https:\\www.genome.jp\dbget-bin\www_bget?map04714
Synaptic vesicle cycle	ko04721	2	5	41	324	MEDN1519;MEDP0047	C00002+C00388	https:\\www.genome.jp\dbget-bin\www_bget?map04721
Inflammatory mediator regulation of TRP channels	ko04750	2	3	41	324	MEDN1519;MEDP0047	C00002+C00388	https:\\www.genome.jp\dbget-bin\www_bget?map04750
Insulin secretion	ko04911	1	4	41	324	MEDN1519	C00002	https:\\www.genome.jp\dbget-bin\www_bget?map04911
Prolactin signaling pathway	ko04917	1	5	41	324	MEDN1519	C00002	https:\\www.genome.jp\dbget-bin\www_bget?map04917
Renin secretion	ko04924	1	7	41	324	MEDN1519	C00002	https:\\www.genome.jp\dbget-bin\www_bget?map04924
Type II diabetes mellitus	ko04930	1	2	41	324	MEDN1519	C00002	https:\\www.genome.jp\dbget-bin\www_bget?map04930
Parkinson disease	ko05012	1	8	41	324	MEDN1519	C00002	https:\\www.genome.jp\dbget-bin\www_bget?map05012
Pathways of neurodegeneration - multiple diseases	ko05022	1	7	41	324	MEDN1519	C00002	https:\\www.genome.jp\dbget-bin\www_bget?map05022
Pertussis	ko05133	1	4	41	324	MEDN1519	C00002	https:\\www.genome.jp\dbget-bin\www_bget?map05133
Hypertrophic cardiomyopathy	ko05410	1	1	41	324	MEDN1519	C00002	https:\\www.genome.jp\dbget-bin\www_bget?map05410
Diabetic cardiomyopathy	ko05415	2	8	41	324	MEDN1519;MEDN1117	C00002+C00043	https:\\www.genome.jp\dbget-bin\www_bget?map05415
Alanine, aspartate and glutamate metabolism	ko00250	2	13	41	324	MEDN0198;MEDN0202	C00158+C00026	https:\\www.genome.jp\dbget-bin\www_bget?map00250
Carbon metabolism	ko01200	2	20	41	324	MEDN0198;MEDN0202	C00158+C00026	https:\\www.genome.jp\dbget-bin\www_bget?map01200
Glucagon signaling pathway	ko04922	2	9	41	324	MEDN0198;MEDN0202	C00158+C00026	https:\\www.genome.jp\dbget-bin\www_bget?map04922
Central carbon metabolism in cancer	ko05230	5	25	41	324	MEDN0198;MEDP0752;MEDN0019;MEDN0020;MEDN0202	C00158+C00123+C00078+C00183+C00026	https:\\www.genome.jp\dbget-bin\www_bget?map05230
Arginine and proline metabolism	ko00330	1	19	41	324	MEDP1161	C02305	https:\\www.genome.jp\dbget-bin\www_bget?map00330
Pyrimidine metabolism	ko00240	3	25	41	324	MEDP0163;MEDN1713;MEDN0170	C00475+C00063+C00015	https:\\www.genome.jp\dbget-bin\www_bget?map00240
ABC transporters	ko02010	6	44	41	324	MEDP0163;MEDP0752;MEDN1003;MEDN0020;MEDN0235;MEDN0533	C00475+C00123+C00294+C00183+C00140+C01762	https:\\www.genome.jp\dbget-bin\www_bget?map02010
Mannose type O-glycan biosynthesis	ko00515	1	1	41	324	MEDN1713	C00063	https:\\www.genome.jp\dbget-bin\www_bget?map00515
Aminoacyl-tRNA biosynthesis	ko00970	3	17	41	324	MEDP0752;MEDN0019;MEDN0020	C00123+C00078+C00183	https:\\www.genome.jp\dbget-bin\www_bget?map00970
mTOR signaling pathway	ko04150	1	3	41	324	MEDP0752	C00123	https:\\www.genome.jp\dbget-bin\www_bget?map04150
Protein digestion and absorption	ko04974	4	23	41	324	MEDP0752;MEDP0047;MEDN0019;MEDN0020	C00123+C00388+C00078+C00183	https:\\www.genome.jp\dbget-bin\www_bget?map04974
Shigellosis	ko05131	1	2	41	324	MEDP0752	C00123	https:\\www.genome.jp\dbget-bin\www_bget?map05131
Riboflavin metabolism	ko00740	1	6	41	324	MEDN1712	C00061	https:\\www.genome.jp\dbget-bin\www_bget?map00740
Ras signaling pathway	ko04014	1	2	41	324	MEDN1544	C00035	https:\\www.genome.jp\dbget-bin\www_bget?map04014
Rap1 signaling pathway	ko04015	1	2	41	324	MEDN1544	C00035	https:\\www.genome.jp\dbget-bin\www_bget?map04015
Autophagy - animal	ko04140	1	1	41	324	MEDN1544	C00035	https:\\www.genome.jp\dbget-bin\www_bget?map04140
Antifolate resistance	ko01523	1	4	41	324	MEDN1545	C00144	https:\\www.genome.jp\dbget-bin\www_bget?map01523
cGMP-PKG signaling pathway	ko04022	1	4	41	324	MEDN1545	C00144	https:\\www.genome.jp\dbget-bin\www_bget?map04022
Olfactory transduction	ko04740	1	3	41	324	MEDN1545	C00144	https:\\www.genome.jp\dbget-bin\www_bget?map04740
Phototransduction	ko04744	1	1	41	324	MEDN1545	C00144	https:\\www.genome.jp\dbget-bin\www_bget?map04744
Histidine metabolism	ko00340	3	15	41	324	MEDP0047;MEDP0089;MEDN0202	C00388+C05135+C00026	https:\\www.genome.jp\dbget-bin\www_bget?map00340
Fc epsilon RI signaling pathway	ko04664	1	2	41	324	MEDP0047	C00388	https:\\www.genome.jp\dbget-bin\www_bget?map04664
Gastric acid secretion	ko04971	1	2	41	324	MEDP0047	C00388	https:\\www.genome.jp\dbget-bin\www_bget?map04971
Asthma	ko05310	1	1	41	324	MEDP0047	C00388	https:\\www.genome.jp\dbget-bin\www_bget?map05310
Glycine, serine and threonine metabolism	ko00260	2	16	41	324	MEDN1556;MEDN0019	C05519+C00078	https:\\www.genome.jp\dbget-bin\www_bget?map00260
Phenylalanine, tyrosine and tryptophan biosynthesis	ko00400	2	10	41	324	MEDN0019;MEDN0321	C00078+C00296	https:\\www.genome.jp\dbget-bin\www_bget?map00400
Axon regeneration	ko04361	1	2	41	324	MEDN0019	C00078	https:\\www.genome.jp\dbget-bin\www_bget?map04361
African trypanosomiasis	ko05143	1	2	41	324	MEDN0019	C00078	https:\\www.genome.jp\dbget-bin\www_bget?map05143
Penicillin and cephalosporin biosynthesis	ko00311	1	3	41	324	MEDN0020	C00183	https:\\www.genome.jp\dbget-bin\www_bget?map00311
Pantothenate and CoA biosynthesis	ko00770	1	9	41	324	MEDN0020	C00183	https:\\www.genome.jp\dbget-bin\www_bget?map00770
Phenylalanine metabolism	ko00360	1	12	41	324	MEDN0061	C05598	https:\\www.genome.jp\dbget-bin\www_bget?map00360
Nicotinate and nicotinamide metabolism	ko00760	1	10	41	324	MEDP0242	C00153	https:\\www.genome.jp\dbget-bin\www_bget?map00760
Longevity regulating pathway - worm	ko04212	1	2	41	324	MEDP0242	C00153	https:\\www.genome.jp\dbget-bin\www_bget?map04212
Thiamine metabolism	ko00730	2	9	41	324	MEDN0195;MEDP0882	C00018+C01081	https:\\www.genome.jp\dbget-bin\www_bget?map00730
Vitamin B6 metabolism	ko00750	1	6	41	324	MEDN0195	C00018	https:\\www.genome.jp\dbget-bin\www_bget?map00750
Cysteine and methionine metabolism	ko00270	1	16	41	324	MEDP0082	C05824	https:\\www.genome.jp\dbget-bin\www_bget?map00270
Glycerophospholipid metabolism	ko00564	1	9	41	324	MEDP0442	C00670	https:\\www.genome.jp\dbget-bin\www_bget?map00564
Choline metabolism in cancer	ko05231	1	5	41	324	MEDP0442	C00670	https:\\www.genome.jp\dbget-bin\www_bget?map05231
Drug metabolism - other enzymes	ko00983	1	3	41	324	MEDP0593	C07648	https:\\www.genome.jp\dbget-bin\www_bget?map00983
Galactose metabolism	ko00052	2	10	41	324	MEDN1087;MEDN0538	C00052+C00029	https:\\www.genome.jp\dbget-bin\www_bget?map00052
Ascorbate and aldarate metabolism	ko00053	3	10	41	324	MEDN0538;MEDN1678;MEDN0202	C00029+C00167+C00026	https:\\www.genome.jp\dbget-bin\www_bget?map00053
Starch and sucrose metabolism	ko00500	1	4	41	324	MEDN0538	C00029	https:\\www.genome.jp\dbget-bin\www_bget?map00500
Neomycin, kanamycin and gentamicin biosynthesis	ko00524	2	5	41	324	MEDN0538;MEDN1117	C00029+C00043	https:\\www.genome.jp\dbget-bin\www_bget?map00524
Teichoic acid biosynthesis	ko00552	1	2	41	324	MEDN1117	C00043	https:\\www.genome.jp\dbget-bin\www_bget?map00552
Insulin resistance	ko04931	1	5	41	324	MEDN1117	C00043	https:\\www.genome.jp\dbget-bin\www_bget?map04931
Caffeine metabolism	ko00232	1	4	41	324	MEDN0533	C01762	https:\\www.genome.jp\dbget-bin\www_bget?map00232
Arginine biosynthesis	ko00220	1	12	41	324	MEDN0202	C00026	https:\\www.genome.jp\dbget-bin\www_bget?map00220
Taurine and hypotaurine metabolism	ko00430	1	9	41	324	MEDN0202	C00026	https:\\www.genome.jp\dbget-bin\www_bget?map00430
D-Amino acid metabolism	ko00470	1	22	41	324	MEDN0202	C00026	https:\\www.genome.jp\dbget-bin\www_bget?map00470
Butanoate metabolism	ko00650	1	7	41	324	MEDN0202	C00026	https:\\www.genome.jp\dbget-bin\www_bget?map00650
C5-Branched dibasic acid metabolism	ko00660	1	5	41	324	MEDN0202	C00026	https:\\www.genome.jp\dbget-bin\www_bget?map00660
GABAergic synapse	ko04727	1	5	41	324	MEDN0202	C00026	https:\\www.genome.jp\dbget-bin\www_bget?map04727
Proximal tubule bicarbonate reclamation	ko04964	1	4	41	324	MEDN0202	C00026	https:\\www.genome.jp\dbget-bin\www_bget?map04964
Bile secretion	ko04976	1	14	41	324	MEDN0202	C00026	https:\\www.genome.jp\dbget-bin\www_bget?map04976
